# Supplementary material for: 4-Meth­oxy­anilinium iodide
Source: Acta Crystallogr Sect E Struct Rep Online. 2010 Nov 27;66(Pt 12):o3316. doi: 10.1107/S1600536810047549 (PMC3011521; doi:10.1107/S1600536810047549)
Supplement: Supplementary file 1 [file e-66-o3316-sup1.cif]

##############################################################################
###                                                                        ###
###        Electronic paper (Acta Crystallographica Section E)             ###
###                                                                        ###
##############################################################################
#                                                                            #
# This CIF contains the data in a paper accepted for publication in Acta     #
# Crystallographica Section E. It conforms to the requirements of Notes      #
# for Authors for Section E, and has been peer reviewed under the auspices   #
# of the IUCr Commission on Journals.                                        #
#                                                                            #
# Full details of the Crystallographic Information File format               #
# are given in the paper "The Crystallographic Information File (CIF):       #
# a New Standard Archive File for Crystallography" by S. R. Hall, F. H.      #
# Allen and I. D. Brown [Acta Cryst. (1991), A47, 655-685].                  #
#                                                                            #
# The current version of the core CIF dictionary is obtainable from          #
# ftp://ftp.iucr.org/pub/cif_core.dic. The current version number is 2.4.    #
#                                                                            #
# Software is freely available for graphical display of the structure(s) in  #
# this CIF.  For information consult the CIF home page http://www.iucr.org/  #
# cif/home.html                                                              #
#                                                                            #
# This file may be used for bona fide research purposes within the           #
# scientific community so long as proper attribution is given to the journal # 
# article from which it was obtained.                                        #
#                                                                            #
##############################################################################
                                             
data_I
_audit_creation_method     SHELXL-97
_chemical_name_systematic
;
4-Methoxyanilinium iodide
;
_chemical_name_common     ?
_chemical_formula_moiety     'C7 H10 N O +, I -'
_chemical_formula_sum     'C7 H10 I N O'
_chemical_formula_iupac     'C7 H10 N O +, I -'
_chemical_formula_weight     251.06
_chemical_melting_point     ?
_symmetry_cell_setting     orthorhombic
_symmetry_space_group_name_H-M     'P b c a'
_symmetry_space_group_name_Hall     '-P 2ac 2ab'
loop_
    _symmetry_equiv_pos_as_xyz
    'x, y, z'
    '-x+1/2, -y, z+1/2'
    '-x, y+1/2, -z+1/2'
    'x+1/2, -y+1/2, -z'
    '-x, -y, -z'
    'x-1/2, y, -z-1/2'
    'x, -y-1/2, z-1/2'
    '-x-1/2, y-1/2, z'
_cell_length_a     12.290(3)
_cell_length_b     7.1302(14)
_cell_length_c     20.304(4)
_cell_angle_alpha     90.00
_cell_angle_beta     90.00
_cell_angle_gamma     90.00
_cell_volume     1779.2(6)
_cell_formula_units_Z     8
_cell_measurement_reflns_used     7161
_cell_measurement_theta_min     3.01
_cell_measurement_theta_max     27.655
_cell_measurement_temperature     298(2)
_exptl_crystal_description     'Prism'
_exptl_crystal_colour     'Colourless'
_exptl_crystal_size_max     0.4000
_exptl_crystal_size_mid     0.3000
_exptl_crystal_size_min     0.2000
_exptl_crystal_density_diffrn     1.875
_exptl_crystal_density_meas     ?
_exptl_crystal_density_method     'not measured'
_exptl_crystal_F_000     960
_exptl_absorpt_coefficient_mu     3.538
_exptl_absorpt_correction_type     multi-scan
_exptl_absorpt_process_details     '(CrystalClear; Rigaku, 2005)'
_exptl_absorpt_correction_T_min     0.291
_exptl_absorpt_correction_T_max     0.493
_exptl_special_details
;
;
_diffrn_ambient_temperature     298(2)
_diffrn_radiation_type     MoK\a
_diffrn_radiation_wavelength     0.71073
_diffrn_radiation_source     'fine-focus sealed tube'
_diffrn_radiation_monochromator     graphite
_diffrn_measurement_device_type     'Rigaku SCXmini'
_diffrn_measurement_method     '\w scans'
_diffrn_detector_area_resol_mean     13.6612
_diffrn_reflns_number     16921
_diffrn_reflns_av_R_equivalents     0.0518
_diffrn_reflns_av_sigmaI/netI     0.0293
_diffrn_reflns_theta_min     3.32
_diffrn_reflns_theta_max     27.48
_diffrn_reflns_theta_full     27.48
_diffrn_measured_fraction_theta_max     0.999
_diffrn_measured_fraction_theta_full     0.999
_diffrn_reflns_limit_h_min     -15
_diffrn_reflns_limit_h_max     15
_diffrn_reflns_limit_k_min     -9
_diffrn_reflns_limit_k_max     9
_diffrn_reflns_limit_l_min     -26
_diffrn_reflns_limit_l_max     26
_diffrn_standards_number     0
_diffrn_standards_interval_count     .
_diffrn_standards_interval_time     .
_diffrn_standards_decay_%     ?
_refine_special_details
;
Refinement of <i>F</i>^2^ against ALL reflections. The weighted <i>R</i>-factor
<i>wR</i> and goodness of fit <i>S</i> are based on <i>F</i>^2^, conventional
<i>R</i>-factors <i>R</i> are based on <i>F</i>, with <i>F</i> set to zero for
negative <i>F</i>^2^. The threshold expression of <i>F</i>^2^ >
\s(<i>F</i>^2^) is used only for calculating <i>R</i>-factors(gt) <i>etc</i>.
and is not relevant to the choice of reflections for refinement.
<i>R</i>-factors based on <i>F</i>^2^ are statistically about twice as large
as those based on <i>F</i>, and <i>R</i>- factors based on ALL data will be
even larger.
;
_reflns_number_total     2040
_reflns_number_gt     1803
_reflns_threshold_expression     I>2sigma(I)
_refine_ls_structure_factor_coef     Fsqd
_refine_ls_matrix_type     full
_refine_ls_R_factor_all     0.0370
_refine_ls_R_factor_gt     0.0315
_refine_ls_wR_factor_gt     0.0636
_refine_ls_wR_factor_ref     0.0653
_refine_ls_goodness_of_fit_ref     1.247
_refine_ls_restrained_S_all     1.246
_refine_ls_number_reflns     2040
_refine_ls_number_parameters     104
_refine_ls_number_restraints     3
_refine_ls_hydrogen_treatment     mixed
_refine_ls_weighting_scheme     calc
_refine_ls_weighting_details
         'calc w=1/[\s^2^(Fo^2^)+(0.0154P)^2^+1.2835P] where P=(Fo^2^+2Fc^2^)/3'
_atom_sites_solution_hydrogens     geom
_atom_sites_solution_primary     direct
_atom_sites_solution_secondary     difmap
_refine_ls_shift/su_max     0.000
_refine_ls_shift/su_mean     0.000
_refine_diff_density_max     0.505
_refine_diff_density_min     -0.445
_refine_ls_extinction_method     'SHELXL97 (Sheldrick, 2008)'
_refine_ls_extinction_coef     0.0053(2)
_refine_ls_extinction_expression
                                  'Fc^*^=kFc[1+0.001xFc^2^\l^3^/sin(2\q)]^-1/4^'
loop_
    _atom_type_symbol
    _atom_type_description
    _atom_type_scat_dispersion_real
    _atom_type_scat_dispersion_imag
    _atom_type_scat_source
    'C' 'C' 0.0033 0.0016
                         'International Tables Vol C Tables 4.2.6.8 and 6.1.1.4'
    'H' 'H' 0.0000 0.0000
                         'International Tables Vol C Tables 4.2.6.8 and 6.1.1.4'
    'N' 'N' 0.0061 0.0033
                         'International Tables Vol C Tables 4.2.6.8 and 6.1.1.4'
    'O' 'O' 0.0106 0.0060
                         'International Tables Vol C Tables 4.2.6.8 and 6.1.1.4'
    'I' 'I' -0.4742 1.8119
                         'International Tables Vol C Tables 4.2.6.8 and 6.1.1.4'
_computing_data_collection     'CrystalClear (Rigaku, 2005)'
_computing_cell_refinement     'CrystalClear (Rigaku, 2005)'
_computing_data_reduction     'CrystalClear (Rigaku, 2005)'
_computing_structure_solution     'SHELXS97 (Sheldrick, 2008)'
_computing_structure_refinement     'SHELXL97 (Sheldrick, 2008)'
_computing_molecular_graphics     'SHELXTL (Sheldrick, 2008)'
_computing_publication_material     'SHELXL97 (Sheldrick, 2008)'
loop_
    _atom_site_type_symbol
    _atom_site_label
    _atom_site_fract_x
    _atom_site_fract_y
    _atom_site_fract_z
    _atom_site_U_iso_or_equiv
    _atom_site_adp_type
    _atom_site_calc_flag
    _atom_site_refinement_flags
    _atom_site_occupancy
    _atom_site_disorder_assembly
    _atom_site_disorder_group
    I I1 0.613461(19) 0.22260(3) 0.471872(12) 0.04311(12) Uani d . 1 . .
    C C1 0.3182(4) 0.1321(6) 0.88673(18) 0.0580(11) Uani d . 1 . .
    H H1A 0.3321 0.0724 0.9283 0.087 Uiso calc R 1 . .
    H H1B 0.2444 0.1083 0.8736 0.087 Uiso calc R 1 . .
    H H1C 0.3293 0.2648 0.8909 0.087 Uiso calc R 1 . .
    C C2 0.3836(3) 0.1268(4) 0.77653(15) 0.0332(7) Uani d . 1 . .
    C C3 0.3010(3) 0.2400(4) 0.75290(18) 0.0347(7) Uani d . 1 . .
    H H3 0.2448 0.2778 0.7806 0.042 Uiso calc R 1 . .
    C C4 0.3024(3) 0.2967(4) 0.68761(16) 0.0327(7) Uani d . 1 . .
    H H4 0.2472 0.3728 0.6713 0.039 Uiso calc R 1 . .
    C C5 0.3856(2) 0.2399(4) 0.64723(16) 0.0303(7) Uani d . 1 . .
    C C6 0.4686(3) 0.1275(5) 0.67025(17) 0.0377(8) Uani d . 1 . .
    H H6 0.5244 0.0896 0.6423 0.045 Uiso calc R 1 . .
    C C7 0.4676(3) 0.0724(5) 0.73515(18) 0.0425(8) Uani d . 1 . .
    H H7 0.5237 -0.0019 0.7514 0.051 Uiso calc R 1 . .
    N N1 0.3861(3) 0.2978(5) 0.57794(16) 0.0402(7) Uani d D 1 . .
    H H1F 0.400(3) 0.4157(18) 0.5742(18) 0.041(10) Uiso d D 1 . .
    H H1E 0.438(3) 0.248(5) 0.5554(19) 0.059(13) Uiso d D 1 . .
    H H1D 0.324(2) 0.281(6) 0.559(2) 0.077(16) Uiso d D 1 . .
    O O1 0.3897(2) 0.0598(4) 0.83889(12) 0.0517(7) Uani d . 1 . .
loop_
    _atom_site_aniso_label
    _atom_site_aniso_U_11
    _atom_site_aniso_U_22
    _atom_site_aniso_U_33
    _atom_site_aniso_U_12
    _atom_site_aniso_U_13
    _atom_site_aniso_U_23
    I1 0.04084(17) 0.04212(17) 0.04635(17) -0.00309(9) 0.01153(9) -0.00348(10)
    C1 0.078(3) 0.064(3) 0.032(2) 0.008(2) 0.0061(19) 0.0060(18)
    C2 0.041(2) 0.0286(17) 0.0296(17) -0.0015(14) -0.0032(13) 0.0018(12)
    C3 0.0360(17) 0.0326(17) 0.0354(18) 0.0031(13) 0.0052(14) -0.0018(13)
    C4 0.0299(16) 0.0293(16) 0.0388(18) 0.0051(13) -0.0023(13) 0.0015(13)
    C5 0.0321(17) 0.0284(16) 0.0303(16) -0.0021(12) 0.0010(12) 0.0009(12)
    C6 0.0309(17) 0.042(2) 0.0404(19) 0.0093(14) 0.0065(14) 0.0018(15)
    C7 0.040(2) 0.043(2) 0.044(2) 0.0164(16) -0.0033(15) 0.0045(16)
    N1 0.0400(18) 0.0456(19) 0.0352(16) 0.0018(15) 0.0045(13) 0.0085(14)
    O1 0.0712(19) 0.0532(16) 0.0307(13) 0.0172(13) 0.0012(12) 0.0097(11)
_geom_special_details
;
All e.s.d.'s (except the e.s.d. in the dihedral angle between two l.s. planes)
are estimated using the full covariance matrix. The cell e.s.d.'s are taken
into account individually in the estimation of e.s.d.'s in distances, angles
and torsion angles; correlations between e.s.d.'s in cell parameters are only
used when they are defined by crystal symmetry. An approximate (isotropic)
treatment of cell e.s.d.'s is used for estimating e.s.d.'s involving l.s.
planes.
;
loop_
    _geom_bond_atom_site_label_1
    _geom_bond_atom_site_label_2
    _geom_bond_site_symmetry_2
    _geom_bond_distance
    _geom_bond_publ_flag
    C1 O1 . 1.407(4) ?
    C1 H1A . 0.9600 ?
    C1 H1B . 0.9600 ?
    C1 H1C . 0.9600 ?
    C2 O1 . 1.355(4) ?
    C2 C3 . 1.383(5) ?
    C2 C7 . 1.386(5) ?
    C3 C4 . 1.386(5) ?
    C3 H3 . 0.9300 ?
    C4 C5 . 1.371(4) ?
    C4 H4 . 0.9300 ?
    C5 C6 . 1.380(4) ?
    C5 N1 . 1.466(4) ?
    C6 C7 . 1.375(5) ?
    C6 H6 . 0.9300 ?
    C7 H7 . 0.9300 ?
    N1 H1F . 0.860(10) ?
    N1 H1E . 0.86(4) ?
    N1 H1D . 0.86(3) ?
loop_
    _geom_angle_atom_site_label_1
    _geom_angle_atom_site_label_2
    _geom_angle_atom_site_label_3
    _geom_angle_site_symmetry_1
    _geom_angle_site_symmetry_3
    _geom_angle
    _geom_angle_publ_flag
    O1 C1 H1A . . 109.5 ?
    O1 C1 H1B . . 109.5 ?
    H1A C1 H1B . . 109.5 ?
    O1 C1 H1C . . 109.5 ?
    H1A C1 H1C . . 109.5 ?
    H1B C1 H1C . . 109.5 ?
    O1 C2 C3 . . 124.8(3) ?
    O1 C2 C7 . . 115.2(3) ?
    C3 C2 C7 . . 120.0(3) ?
    C2 C3 C4 . . 119.5(3) ?
    C2 C3 H3 . . 120.3 ?
    C4 C3 H3 . . 120.3 ?
    C5 C4 C3 . . 119.7(3) ?
    C5 C4 H4 . . 120.1 ?
    C3 C4 H4 . . 120.1 ?
    C4 C5 C6 . . 121.3(3) ?
    C4 C5 N1 . . 119.6(3) ?
    C6 C5 N1 . . 119.0(3) ?
    C7 C6 C5 . . 119.0(3) ?
    C7 C6 H6 . . 120.5 ?
    C5 C6 H6 . . 120.5 ?
    C6 C7 C2 . . 120.5(3) ?
    C6 C7 H7 . . 119.8 ?
    C2 C7 H7 . . 119.8 ?
    C5 N1 H1F . . 111(3) ?
    C5 N1 H1E . . 113(3) ?
    H1F N1 H1E . . 102(3) ?
    C5 N1 H1D . . 113(4) ?
    H1F N1 H1D . . 105(4) ?
    H1E N1 H1D . . 111(5) ?
    C2 O1 C1 . . 118.8(3) ?
loop_
    _geom_torsion_atom_site_label_1
    _geom_torsion_atom_site_label_2
    _geom_torsion_atom_site_label_3
    _geom_torsion_atom_site_label_4
    _geom_torsion_site_symmetry_1
    _geom_torsion_site_symmetry_2
    _geom_torsion_site_symmetry_3
    _geom_torsion_site_symmetry_4
    _geom_torsion
    _geom_torsion_publ_flag
    O1 C2 C3 C4 . . . . -178.6(3) ?
    C7 C2 C3 C4 . . . . 0.6(5) ?
    C2 C3 C4 C5 . . . . 0.0(5) ?
    C3 C4 C5 C6 . . . . -0.2(5) ?
    C3 C4 C5 N1 . . . . 179.1(3) ?
    C4 C5 C6 C7 . . . . -0.3(5) ?
    N1 C5 C6 C7 . . . . -179.6(3) ?
    C5 C6 C7 C2 . . . . 0.9(5) ?
    O1 C2 C7 C6 . . . . 178.2(3) ?
    C3 C2 C7 C6 . . . . -1.1(5) ?
    C3 C2 O1 C1 . . . . -10.9(5) ?
    C7 C2 O1 C1 . . . . 169.8(4) ?
loop_
    _geom_hbond_atom_site_label_D
    _geom_hbond_atom_site_label_H
    _geom_hbond_atom_site_label_A
    _geom_hbond_site_symmetry_A
    _geom_hbond_distance_DH
    _geom_hbond_distance_HA
    _geom_hbond_distance_DA
    _geom_hbond_angle_DHA
    N1 H1D I1 4_456 0.86(3) 2.665(17) 3.503(3) 165(5)
    N1 H1F I1 5_666 0.860(10) 2.748(16) 3.566(3) 159(3)
    N1 H1E I1 . 0.86(4) 2.75(4) 3.568(3) 159(4)
    C4 H4 Cg1 8_665 0.93 2.87 3.627(4) 140
    C7 H7 Cg1 3_646 0.93 2.62 3.483(4) 155
data_global
_journal_date_recd_electronic     2010-07-01
_journal_date_accepted     2010-11-16
_journal_name_full     'Acta Crystallographica, Section E'
_journal_year     2010
_journal_volume     66
_journal_issue     12
_journal_page_first     o3316
_journal_page_last     o3316
_journal_paper_category     QO
_journal_coeditor_code     BG2356
_publ_contact_author_name     'Rui-jun Xu*'
_publ_contact_author_address
;
Ordered Matter Science Research Center, College of Chemistry and
Chemical,Engineering, Southeast UniVersity, Nanjing 210096, P. R. China
;
_publ_contact_author_email     'youyoubanzhen@126.com'
_publ_contact_author_fax     '86-25-52090626'
_publ_contact_author_phone     '86-25-52090626'
_publ_section_title
;
4-Methoxyanilinium iodide
;
loop_
    _publ_author_name
    _publ_author_footnote
    _publ_author_address
    'Xu, Rui-jun' .
;
Ordered Matter Science Research Center, College of Chemistry and Chemical,
Engineering, Southeast UniVersity, Nanjing 210096, People's Republic of China
;
