# Supplementary material for: 4-Meth­oxy­anilinium iodide
Source: Acta Crystallogr Sect E Struct Rep Online. 2010 Nov 27;66(Pt 12):o3316. doi: 10.1107/S1600536810047549 (PMC3011521; doi:10.1107/S1600536810047549)
Supplement: Supplementary file 2 [file e-66-o3316-Isup2.hkl]

# 
# h,k,l, Fc-squared, Fo-squared, sigma(Fo-squared) and status flag 
# 
data_I
_shelx_title ' F in Pbca' 
_shelx_refln_list_code          4 
_shelx_F_calc_maximum      408.67 
_exptl_crystal_F_000       960.00 
_reflns_d_resolution_high  0.7700 
 
loop_ 
 _symmetry_equiv_pos_as_xyz 
 'x, y, z' 
 '-x+1/2, -y, z+1/2' 
 '-x, y+1/2, -z+1/2' 
 'x+1/2, -y+1/2, -z' 
 '-x, -y, -z' 
 'x-1/2, y, -z-1/2' 
 'x, -y-1/2, z-1/2' 
 '-x-1/2, y-1/2, z' 
 
_cell_length_a    12.2897 
_cell_length_b     7.1302 
_cell_length_c    20.3040 
_cell_angle_alpha  90.000 
_cell_angle_beta   90.000 
_cell_angle_gamma  90.000 
 
_shelx_F_squared_multiplier     1.000 
 
loop_ 
 _refln_index_h 
 _refln_index_k 
 _refln_index_l 
 _refln_F_squared_calc 
 _refln_F_squared_meas 
 _refln_F_squared_sigma 
 _refln_observed_status 
   2   0   0     3111.22     3175.88     41.67 o 
   4   0   0   144642.88   132247.91   2529.21 o 
   6   0   0    11376.14    11385.67    654.10 o 
   8   0   0    34298.40    33842.04   1680.64 o 
  10   0   0    18299.06    17940.76    707.14 o 
  12   0   0    10652.97     9597.43    501.38 o 
  14   0   0     7237.76     6248.48    387.58 o 
   2   1   0    17233.49    18595.60    309.36 o 
   4   1   0    13133.23    13589.43    216.41 o 
   6   1   0    51307.91    50747.61    839.54 o 
   8   1   0     7442.34     7166.13    202.63 o 
  10   1   0     6482.77     6168.96    205.67 o 
  12   1   0     1968.04     1781.22     76.43 o 
  14   1   0      393.97      444.96     45.52 o 
   0   2   0   167008.36   170668.50   3104.31 o 
   2   2   0      640.11      689.77      8.44 o 
   4   2   0    75682.69    74567.16    866.39 o 
   6   2   0     7965.24     8020.65    164.69 o 
   8   2   0    17938.23    17474.75    425.09 o 
  10   2   0    12067.40    11643.51    332.31 o 
  12   2   0     4712.86     4518.82    164.82 o 
  14   2   0     2927.70     2763.05    187.97 o 
   2   3   0    57143.01    58711.83    820.18 o 
   4   3   0    11349.31    11573.71    135.99 o 
   6   3   0    24638.28    23790.75    466.29 o 
   8   3   0     2900.25     2921.31     81.47 o 
  10   3   0     6855.82     6542.08    192.65 o 
  12   3   0     3335.59     3128.37    175.74 o 
  14   3   0      202.81      180.48     64.97 o 
   0   4   0    31306.57    32140.12    801.99 o 
   2   4   0        2.41       27.51     10.27 o 
   4   4   0    25546.12    25646.40    575.59 o 
   6   4   0     4145.24     3953.42    141.02 o 
   8   4   0     6504.03     6478.54    255.94 o 
  10   4   0     4390.63     4499.88    200.97 o 
  12   4   0     1561.67     1565.66    103.65 o 
  14   4   0      868.67      867.78    115.50 o 
   2   5   0     7810.72     8131.74    214.29 o 
   4   5   0      995.14     1085.25     45.50 o 
   6   5   0     5516.66     5267.15    198.34 o 
   8   5   0      921.86      913.34     69.91 o 
  10   5   0     1044.03     1001.20     77.25 o 
  12   5   0      838.05      953.18     83.17 o 
   0   6   0     9636.25    10190.86    357.42 o 
   2   6   0      233.22      223.33     21.88 o 
   4   6   0     3863.21     3730.30    128.83 o 
   6   6   0      936.56     1035.82     75.36 o 
   8   6   0     1239.73     1194.00     84.65 o 
  10   6   0     1018.85      986.72     90.46 o 
  12   6   0      408.32      429.24     65.23 o 
   2   7   0      601.96      544.84     72.90 o 
   4   7   0      147.34      157.43     25.87 o 
   6   7   0      633.84      641.56     68.57 o 
   8   7   0      225.61      252.40     45.37 o 
  10   7   0       22.71       41.93     28.70 o 
   0   8   0      483.50      352.01     73.35 o 
   2   8   0        3.46      -20.79     23.89 o 
   4   8   0      184.78      284.56     58.97 o 
   6   8   0       41.88       47.38     28.61 o 
   8   8   0       72.40       65.03     30.08 o 
   2   9   0       18.36      116.80     76.84 o 
   1   1   1      343.17      406.47      4.48 o 
   2   1   1     9989.06    10660.38    112.05 o 
   3   1   1      624.30      616.36     14.40 o 
   4   1   1     1330.87     1438.47     22.71 o 
   5   1   1      477.80      474.54     10.88 o 
   6   1   1      100.24      246.69     19.34 o 
   7   1   1      146.91      146.08      5.97 o 
   8   1   1       36.86       52.58      9.56 o 
   9   1   1      351.12      343.58     20.41 o 
  10   1   1      474.54      499.07     40.35 o 
  11   1   1       55.74       71.88     12.12 o 
  12   1   1      180.98      276.56     26.72 o 
  13   1   1      133.94      144.27     19.93 o 
  14   1   1        0.53       33.59     16.49 o 
  15   1   1       10.97       10.71     13.09 o 
   0   2   1     9193.26    10369.34    142.44 o 
   1   2   1    18788.53    19012.00    205.06 o 
   2   2   1     2871.36     3082.04     31.47 o 
   3   2   1     9199.04     9218.10     68.34 o 
   4   2   1       25.72      136.39     15.07 o 
   5   2   1     3738.84     3719.63     66.89 o 
   6   2   1      147.30      143.06      9.33 o 
   7   2   1     6201.36     6117.31    100.42 o 
   8   2   1       15.92      158.89     28.77 o 
   9   2   1        0.37       16.49     10.56 o 
  10   2   1       29.18      138.62     16.41 o 
  11   2   1     1779.73     1804.77     55.29 o 
  12   2   1       45.85       75.13     21.33 o 
  13   2   1        3.19       23.34     11.21 o 
  14   2   1       67.35      132.65     35.78 o 
  15   2   1      470.06      479.20     53.78 o 
   1   3   1     8632.35     8702.72     98.05 o 
   2   3   1      502.67      584.87     17.94 o 
   3   3   1     1805.78     1777.85     24.49 o 
   4   3   1      191.19      203.71      6.92 o 
   5   3   1     9218.59     8824.02     93.84 o 
   6   3   1      149.74      285.99     18.60 o 
   7   3   1      967.71      891.31     20.79 o 
   8   3   1        2.06       43.75     16.76 o 
   9   3   1     3927.83     3881.55     80.72 o 
  10   3   1      161.14      200.44     15.70 o 
  11   3   1       61.90       73.57     15.01 o 
  12   3   1       61.22       89.95     20.24 o 
  13   3   1      972.87      930.18     58.58 o 
  14   3   1        4.64       38.43     26.47 o 
  15   3   1       40.76       35.31     24.44 o 
   0   4   1     6169.54     6461.79    119.15 o 
   1   4   1     9981.29    10026.44    137.92 o 
   2   4   1      134.19      133.82      8.58 o 
   3   4   1    11346.34    11262.63    152.16 o 
   4   4   1      738.51      896.44     39.20 o 
   5   4   1     2862.20     2681.86     50.57 o 
   6   4   1      110.94      143.32     16.94 o 
   7   4   1     7342.52     7363.69    185.76 o 
   8   4   1      152.06      238.79     23.50 o 
   9   4   1      153.44      188.16     21.94 o 
  10   4   1      164.48      213.85     24.88 o 
  11   4   1     3280.94     3294.73    120.88 o 
  12   4   1      174.93      224.04     29.37 o 
  13   4   1        1.65       24.73     17.21 o 
  14   4   1      113.49      130.81     33.61 o 
   1   5   1     8418.10     8506.27    129.51 o 
   2   5   1       25.59       83.08     11.42 o 
   3   5   1     4642.68     4541.35     90.71 o 
   4   5   1        8.90       24.80      8.60 o 
   5   5   1     9796.05     9538.97    181.71 o 
   6   5   1      535.32      552.65     33.22 o 
   7   5   1      767.60      738.84     37.10 o 
   8   5   1       98.44      141.88     23.30 o 
   9   5   1     4460.99     4467.25    147.26 o 
  10   5   1        0.38       21.88     16.60 o 
  11   5   1        0.87       17.27     16.30 o 
  12   5   1       21.09       80.47     25.17 o 
  13   5   1     1124.03     1186.16     71.77 o 
   0   6   1     1468.89     1551.14     52.27 o 
   1   6   1     6534.07     6760.59    145.83 o 
   2   6   1        0.36        8.33     12.90 o 
   3   6   1     9522.95     9636.78    208.36 o 
   4   6   1      274.65      300.80     20.75 o 
   5   6   1     1671.79     1607.29     49.23 o 
   6   6   1        1.17        4.32     11.58 o 
   7   6   1     6026.21     6036.99    187.81 o 
   8   6   1       90.88      139.04     27.62 o 
   9   6   1      171.66      174.02     24.78 o 
  10   6   1      154.44      205.64     30.60 o 
  11   6   1     2842.84     2974.62    133.99 o 
  12   6   1       64.38       66.19     23.80 o 
   1   7   1     4033.85     4100.45    116.34 o 
   2   7   1      137.40      170.77     19.17 o 
   3   7   1     2149.24     2122.56     64.84 o 
   4   7   1      143.20      148.48     17.07 o 
   5   7   1     4510.77     4510.57    152.59 o 
   6   7   1      121.09      161.53     23.67 o 
   7   7   1      410.10      362.31     36.68 o 
   8   7   1       26.88       41.85     18.83 o 
   9   7   1     2241.27     2322.27    112.01 o 
  10   7   1       30.82       65.49     23.87 o 
   0   8   1      164.25      182.55     37.35 o 
   1   8   1     2175.33     2134.74     90.86 o 
   2   8   1        2.98       26.46     22.84 o 
   3   8   1     2952.26     2926.13    111.09 o 
   4   8   1      142.99      131.51     34.94 o 
   5   8   1      571.36      534.34     48.13 o 
   6   8   1       11.67       21.38     16.66 o 
   7   8   1     2221.47     2100.35    100.50 o 
   8   8   1       29.90       45.05     29.10 o 
   1   9   1     1464.19     1372.55     78.21 o 
   2   9   1      116.11      190.81     51.00 o 
   3   9   1      571.43      612.71     68.18 o 
   2   0   2     1644.83     1716.45     40.32 o 
   3   0   2    19385.73    18258.96    288.08 o 
   4   0   2   100948.24    89436.00   3981.22 o 
   5   0   2      121.62      163.12     15.33 o 
   6   0   2    11773.78    11843.69    499.59 o 
   7   0   2     5744.62     5626.51    206.77 o 
   8   0   2    24911.87    25952.99   1002.92 o 
   9   0   2      171.52      197.70     17.33 o 
  10   0   2     5517.62     5231.90    121.79 o 
  11   0   2     3876.69     3524.47    140.79 o 
  12   0   2     1825.98     1764.42     90.18 o 
  13   0   2       65.55       38.51     21.35 o 
  14   0   2     2238.61     2125.76    119.25 o 
  15   0   2      491.64      458.18     52.74 o 
   1   1   2     1004.15     1190.98     15.26 o 
   2   1   2   148303.45   154388.91   2737.88 o 
   3   1   2     4103.82     4230.89     81.14 o 
   4   1   2     3384.18     3530.27     79.54 o 
   5   1   2     5344.00     5240.26     60.08 o 
   6   1   2    30715.91    29513.76    328.19 o 
   7   1   2      184.96      201.93     11.15 o 
   8   1   2    10014.36     9445.74    148.40 o 
   9   1   2     1430.32     1363.67     41.38 o 
  10   1   2    11938.16    10877.89    247.86 o 
  11   1   2       94.63      120.51     13.40 o 
  12   1   2     7150.69     6839.26    159.32 o 
  13   1   2      165.02      205.37     24.02 o 
  14   1   2     1826.37     1716.80     75.70 o 
  15   1   2       53.80       47.57     18.96 o 
   0   2   2    87197.15    91491.93   1465.41 o 
   1   2   2    20011.65    21291.70    173.18 o 
   2   2   2    11291.97    11866.16    120.85 o 
   3   2   2    19019.75    19410.83    141.09 o 
   4   2   2    64025.56    65603.85    632.62 o 
   5   2   2     2683.48     2820.37     44.56 o 
   6   2   2     8658.48     8542.82    145.14 o 
   7   2   2     9083.25     9207.84    150.02 o 
   8   2   2    22321.09    22575.81    391.91 o 
   9   2   2        0.63        1.80      6.56 o 
  10   2   2     3937.92     3788.77     88.22 o 
  11   2   2     3363.07     3339.61     85.35 o 
  12   2   2     2632.01     2552.47     72.66 o 
  13   2   2       52.95       62.63     13.24 o 
  14   2   2     2895.33     2720.64    136.08 o 
  15   2   2      535.33      562.53     58.27 o 
   1   3   2      493.94      487.70      8.78 o 
   2   3   2    37939.43    39250.14    482.67 o 
   3   3   2      532.03      600.62     12.68 o 
   4   3   2       41.71       52.87      5.66 o 
   5   3   2      721.94      665.21     14.27 o 
   6   3   2    16495.84    16139.21    225.93 o 
   7   3   2       96.63       96.33      7.42 o 
   8   3   2     7313.47     7548.95    136.96 o 
   9   3   2      332.77      376.23     25.78 o 
  10   3   2     3042.64     3112.53     75.13 o 
  11   3   2        6.04       25.82     11.65 o 
  12   3   2     2555.03     2514.44    105.52 o 
  13   3   2      112.18      140.66     35.83 o 
  14   3   2      935.42      993.54     77.78 o 
  15   3   2       95.52      139.85     32.85 o 
   0   4   2    27980.42    28265.91    503.33 o 
   1   4   2     4667.90     4784.18     68.94 o 
   2   4   2     2843.15     3023.57     47.76 o 
   3   4   2     3387.36     3490.51     55.73 o 
   4   4   2    20705.63    20354.29    287.18 o 
   5   4   2     1330.22     1299.04     28.62 o 
   6   4   2     3264.74     3117.75     63.58 o 
   7   4   2     2945.95     2948.84     87.69 o 
   8   4   2     9060.15     8728.31    224.65 o 
   9   4   2      112.54       98.36     17.83 o 
  10   4   2     1851.68     1848.77     75.12 o 
  11   4   2      874.25      964.13     55.65 o 
  12   4   2     1015.00      951.52     56.17 o 
  13   4   2       15.35       37.53     17.93 o 
  14   4   2     1395.19     1400.18    100.32 o 
   1   5   2      988.87     1028.39     23.43 o 
   2   5   2    12556.22    12624.91    219.49 o 
   3   5   2       45.76       85.08     11.10 o 
   4   5   2      486.25      512.28     20.74 o 
   5   5   2      955.83      980.95     30.61 o 
   6   5   2     3493.53     3493.95    103.60 o 
   7   5   2       24.93       39.95     13.91 o 
   8   5   2     1718.79     1657.89     66.91 o 
   9   5   2      387.85      484.66     35.96 o 
  10   5   2     1175.03     1273.79     65.74 o 
  11   5   2        5.74       46.42     17.76 o 
  12   5   2     1040.13     1073.35     64.97 o 
  13   5   2       71.58      148.09     29.44 o 
   0   6   2     2079.42     2121.06     64.04 o 
   1   6   2      283.59      311.44     21.53 o 
   2   6   2      102.61      168.61     16.86 o 
   3   6   2      527.13      604.76     28.12 o 
   4   6   2     3128.96     3019.38     80.79 o 
   5   6   2       78.62      100.66     15.00 o 
   6   6   2      622.32      644.17     39.35 o 
   7   6   2      356.29      461.72     35.67 o 
   8   6   2     1081.01     1020.83     54.87 o 
   9   6   2        5.06       39.45     20.93 o 
  10   6   2      359.81      413.54     39.37 o 
  11   6   2      134.12      232.61     34.10 o 
  12   6   2       45.15       62.63     23.29 o 
   1   7   2       22.07       53.39     17.07 o 
   2   7   2     1618.31     1529.04     55.51 o 
   3   7   2       78.97      140.82     16.82 o 
   4   7   2      110.00      130.52     16.55 o 
   5   7   2       23.62       95.91     22.27 o 
   6   7   2      486.85      490.83     38.80 o 
   7   7   2       12.32       27.75     16.67 o 
   8   7   2      300.76      317.53     34.76 o 
   9   7   2       24.30       63.34     23.37 o 
  10   7   2      213.72      222.37     33.25 o 
   0   8   2       22.46      -17.30     22.60 o 
   1   8   2        3.31       41.06     18.65 o 
   2   8   2       24.09       19.92     15.86 o 
   3   8   2      147.81      196.41     31.04 o 
   4   8   2       14.98       32.34     24.39 o 
   5   8   2        3.51       14.32     18.24 o 
   6   8   2       31.56        3.08     17.60 o 
   7   8   2       66.15      122.08     27.89 o 
   1   9   2        0.06      -11.23     15.87 o 
   2   9   2       39.99       37.13     28.34 o 
   3   9   2       26.33       34.64     27.49 o 
   1   1   3     2945.88     3137.41     57.87 o 
   2   1   3        9.13       42.94      6.44 o 
   3   1   3     9124.37     9027.36    205.08 o 
   4   1   3     1021.09     1071.54     21.01 o 
   5   1   3     4833.62     5054.81     93.57 o 
   6   1   3      145.16      196.02     13.01 o 
   7   1   3       83.25      108.00      6.20 o 
   8   1   3      134.71      184.27     14.82 o 
   9   1   3     1437.88     1405.63     34.27 o 
  10   1   3       54.33      122.95     23.16 o 
  11   1   3       37.35       59.94     11.51 o 
  12   1   3        2.60       65.06     17.56 o 
  13   1   3      193.58      220.83     26.13 o 
  14   1   3        5.16        8.71     13.82 o 
  15   1   3       13.18       18.85     17.55 o 
   0   2   3     8464.67     9009.35    138.08 o 
   1   2   3      100.91       99.86      5.80 o 
   2   2   3     2958.18     2936.94     26.35 o 
   3   2   3     5552.62     5504.65     58.23 o 
   4   2   3     4162.70     4080.27     43.61 o 
   5   2   3       52.00       46.91      3.99 o 
   6   2   3      839.47      870.80     17.26 o 
   7   2   3     1035.70      973.24     23.45 o 
   8   2   3     2105.26     2159.37     49.19 o 
   9   2   3      826.83      820.39     28.87 o 
  10   2   3      308.00      334.63     22.72 o 
  11   2   3      965.34     1029.48     39.68 o 
  12   2   3      398.52      395.27     25.68 o 
  13   2   3       11.69        8.94     12.67 o 
  14   2   3      230.00      276.37     34.48 o 
  15   2   3      123.53      147.97     34.87 o 
   1   3   3     5172.33     5041.45     59.21 o 
   2   3   3     1622.22     1551.21     16.85 o 
   3   3   3     7015.06     7136.35     94.40 o 
   4   3   3        2.77       28.82      6.96 o 
   5   3   3     4422.59     4297.86     73.62 o 
   6   3   3      326.33      426.66     27.85 o 
   7   3   3      202.39      196.19     11.27 o 
   8   3   3      149.83      167.60     11.37 o 
   9   3   3     2763.73     2731.65     63.17 o 
  10   3   3       74.99      142.74     17.64 o 
  11   3   3        3.17       27.82     12.06 o 
  12   3   3      150.11      232.87     29.59 o 
  13   3   3      940.31     1028.97     60.43 o 
  14   3   3       34.99       48.61     24.97 o 
   0   4   3     5268.48     5362.59    116.06 o 
   1   4   3     7150.63     6784.83    131.41 o 
   2   4   3        4.72       32.42     10.43 o 
   3   4   3    14240.76    13989.39    206.97 o 
   4   4   3     6339.33     6263.78     98.78 o 
   5   4   3     2582.90     2402.43     42.15 o 
   6   4   3      888.20      819.87     25.22 o 
   7   4   3     9660.90     9542.64    238.91 o 
   8   4   3     1901.92     1998.11     73.55 o 
   9   4   3      408.34      440.38     31.83 o 
  10   4   3      753.20      816.29     47.54 o 
  11   4   3     2260.38     2460.01     98.85 o 
  12   4   3      186.10      217.69     31.24 o 
  13   4   3       20.28       33.10     18.46 o 
  14   4   3      154.73      218.01     40.68 o 
   1   5   3     7647.42     7288.16    163.94 o 
   2   5   3     3369.55     3392.86     70.59 o 
   3   5   3     2889.67     2770.02     54.08 o 
   4   5   3      552.01      525.77     21.00 o 
   5   5   3     3793.07     3768.16     80.69 o 
   6   5   3     1398.61     1369.67     43.08 o 
   7   5   3      441.17      459.51     30.85 o 
   8   5   3      269.51      305.04     27.75 o 
   9   5   3     2895.64     2999.21    108.99 o 
  10   5   3      659.16      684.52     45.57 o 
  11   5   3       36.47       44.80     19.96 o 
  12   5   3      384.90      406.01     40.80 o 
  13   5   3     1333.77     1362.32     88.48 o 
   0   6   3     3901.59     3926.73    105.46 o 
   1   6   3     3595.83     3480.87     79.36 o 
   2   6   3       56.10       72.83     13.86 o 
   3   6   3     5927.80     5807.36    131.24 o 
   4   6   3     2133.25     2125.53     60.69 o 
   5   6   3     1743.49     1632.59     49.54 o 
   6   6   3      307.15      384.99     32.04 o 
   7   6   3     5555.17     5221.34    165.07 o 
   8   6   3      560.54      574.90     41.52 o 
   9   6   3      138.95      185.12     25.94 o 
  10   6   3      291.14      308.45     34.24 o 
  11   6   3     1238.74     1352.51     79.78 o 
  12   6   3      166.31      186.69     32.66 o 
   1   7   3     3939.61     3969.35    113.97 o 
   2   7   3     1638.15     1604.79     52.95 o 
   3   7   3     1660.29     1570.70     54.15 o 
   4   7   3      136.15      156.66     17.99 o 
   5   7   3     2735.98     2730.30    106.14 o 
   6   7   3     1464.22     1398.90     69.45 o 
   7   7   3      169.48      245.92     27.76 o 
   8   7   3      446.30      454.73     39.97 o 
   9   7   3     1937.12     1914.07     92.58 o 
  10   7   3      218.89      252.35     34.93 o 
   0   8   3     1559.71     1534.06    109.11 o 
   1   8   3     1476.92     1507.41     71.56 o 
   2   8   3       37.54       44.73     17.84 o 
   3   8   3     2705.79     2713.35    112.61 o 
   4   8   3      838.24      880.13     76.53 o 
   5   8   3      592.29      611.83     50.39 o 
   6   8   3      108.59      146.20     29.24 o 
   7   8   3     2023.22     1897.27    108.35 o 
   1   9   3      786.56      784.58     56.27 o 
   2   9   3      437.31      497.43     57.94 o 
   3   9   3      517.38      512.46     57.48 o 
   0   0   4    58222.82    56739.28   4043.89 o 
   1   0   4    27117.67    25215.65    325.36 o 
   2   0   4     1897.84     1835.48     55.93 o 
   3   0   4    64343.07    63195.44   2966.13 o 
   4   0   4    26981.80    26317.99    631.48 o 
   5   0   4    10316.24     9632.56    449.84 o 
   6   0   4     3753.18     3626.99    152.20 o 
   7   0   4    41132.08    39528.53   1828.37 o 
   8   0   4    11695.09    11277.45    304.92 o 
   9   0   4       31.08       61.10     11.63 o 
  10   0   4     3900.12     3813.55    118.11 o 
  11   0   4     5621.32     6133.47    624.50 o 
  12   0   4     3408.97     3295.08    237.64 o 
  13   0   4      177.08      204.28     33.07 o 
  14   0   4     1305.05     1157.79     80.38 o 
  15   0   4     1426.54     1391.77    102.29 o 
   1   1   4    28759.34    30443.62    457.77 o 
   2   1   4    81839.26    85865.74   1284.20 o 
   3   1   4     8033.16     8159.59    154.56 o 
   4   1   4     4820.65     5035.26     82.19 o 
   5   1   4     8960.07     8721.93    137.14 o 
   6   1   4    37520.58    38200.95    532.20 o 
   7   1   4      335.50      337.27     14.57 o 
   8   1   4     5024.51     4959.40    131.49 o 
   9   1   4     8110.26     7936.90    209.37 o 
  10   1   4     6796.30     6623.88    218.92 o 
  11   1   4       74.25      119.03     14.53 o 
  12   1   4     3025.39     2899.24     85.49 o 
  13   1   4     2993.63     2790.81    100.90 o 
  14   1   4      775.75      760.71     47.24 o 
  15   1   4      182.27      158.52     27.63 o 
   0   2   4    48348.84    50261.69   1344.63 o 
   1   2   4    10620.61    10509.66    128.01 o 
   2   2   4      122.51      145.56      5.46 o 
   3   2   4    23481.47    24448.04    289.74 o 
   4   2   4    28564.70    28631.92    337.56 o 
   5   2   4     2070.59     2046.27     34.13 o 
   6   2   4     3514.02     3360.18     55.48 o 
   7   2   4    13164.71    12980.00    221.93 o 
   8   2   4     8157.13     7968.73    148.60 o 
   9   2   4      199.03      200.63     14.53 o 
  10   2   4     4007.76     4007.54     95.28 o 
  11   2   4     3487.29     3534.84     93.58 o 
  12   2   4     1874.02     1870.56     61.09 o 
  13   2   4      212.12      217.28     22.52 o 
  14   2   4      852.40      840.84     59.42 o 
  15   2   4      815.77      772.04     69.88 o 
   1   3   4    13393.19    13904.79    180.28 o 
   2   3   4    28552.30    30253.51    448.59 o 
   3   3   4    10568.55    10842.11    109.66 o 
   4   3   4     5206.02     5412.33     84.66 o 
   5   3   4    17190.57    16625.95    194.44 o 
   6   3   4    17884.96    17737.59    239.01 o 
   7   3   4      204.88      224.44     11.17 o 
   8   3   4     1916.23     1956.88     46.47 o 
   9   3   4     7983.30     7798.53    157.51 o 
  10   3   4     5277.80     5310.99    140.85 o 
  11   3   4      166.46      204.26     19.01 o 
  12   3   4     1717.38     1742.68     66.16 o 
  13   3   4     1541.61     1557.64     74.31 o 
  14   3   4      395.37      406.43     56.06 o 
   0   4   4    17787.20    17320.40    356.99 o 
   1   4   4     4704.77     4423.81     64.42 o 
   2   4   4        5.38       22.67      6.37 o 
   3   4   4     7468.53     7737.75    122.00 o 
   4   4   4     5516.67     5262.42     88.62 o 
   5   4   4      383.03      381.10     13.57 o 
   6   4   4      634.16      594.46     18.68 o 
   7   4   4     3210.85     3180.28     77.75 o 
   8   4   4     1303.52     1266.13     52.97 o 
   9   4   4      109.73      132.28     20.19 o 
  10   4   4     1275.94     1273.80     60.86 o 
  11   4   4     1595.49     1658.89     76.03 o 
  12   4   4      603.38      605.34     43.40 o 
  13   4   4      190.12      197.56     28.24 o 
  14   4   4      427.28      492.87     55.71 o 
   1   5   4     2429.67     2533.91     44.24 o 
   2   5   4     7798.66     7949.31    152.56 o 
   3   5   4     1359.93     1354.00     33.36 o 
   4   5   4     1131.66     1133.20     34.49 o 
   5   5   4     3593.93     3561.71     80.59 o 
   6   5   4     8188.11     7695.57    173.26 o 
   7   5   4       57.11       56.46     15.20 o 
   8   5   4     1544.33     1493.25     63.61 o 
   9   5   4     1798.62     1804.26     76.15 o 
  10   5   4     1208.75     1255.11     64.65 o 
  11   5   4       13.95       -1.02     12.18 o 
  12   5   4      462.43      474.30     41.50 o 
  13   5   4      434.82      462.31     47.18 o 
   0   6   4     2805.27     2830.93     98.12 o 
   1   6   4      883.73      809.49     26.97 o 
   2   6   4       15.69       84.26     14.57 o 
   3   6   4     1167.17     1131.17     39.77 o 
   4   6   4      689.88      694.74     30.93 o 
   5   6   4      125.58      162.80     15.86 o 
   6   6   4       61.63       79.53     23.14 o 
   7   6   4      821.49      856.79     47.19 o 
   8   6   4      219.95      269.50     29.28 o 
   9   6   4       34.05       39.26     19.96 o 
  10   6   4      287.31      300.87     33.74 o 
  11   6   4      270.18      321.34     38.38 o 
   1   7   4      619.77      660.81     42.11 o 
   2   7   4      432.80      467.06     27.44 o 
   3   7   4       69.47      108.95     14.88 o 
   4   7   4      186.22      198.92     19.56 o 
   5   7   4      642.19      711.93     44.21 o 
   6   7   4      315.01      277.77     28.65 o 
   7   7   4       26.05       16.69     16.23 o 
   8   7   4       63.87      125.54     24.91 o 
   9   7   4      286.03      325.77     38.64 o 
  10   7   4       50.39       71.24     26.84 o 
   0   8   4      109.10      141.24     39.21 o 
   1   8   4       33.48       75.36     34.29 o 
   2   8   4       13.12       31.19     16.67 o 
   3   8   4        2.07       12.04     18.49 o 
   4   8   4      147.46      201.59     38.11 o 
   5   8   4        5.97        9.99     18.19 o 
   6   8   4       49.73       67.20     26.15 o 
   7   8   4       10.74        1.01     14.98 o 
   1   9   4       16.21        2.16     15.50 o 
   2   9   4        2.31       10.24     21.14 o 
   1   1   5     1957.13     1916.13     24.00 o 
   2   1   5       51.84       80.02      6.56 o 
   3   1   5       11.71       15.92      4.48 o 
   4   1   5       10.45       27.73      4.15 o 
   5   1   5        5.26       37.53     11.07 o 
   6   1   5       61.21      128.91     14.15 o 
   7   1   5      100.01      103.77      9.10 o 
   8   1   5       11.37       33.76      5.59 o 
   9   1   5       43.59      137.03     30.11 o 
  10   1   5      140.15      204.73     27.47 o 
  11   1   5       15.52       26.03     12.78 o 
  12   1   5       43.26      103.69     15.07 o 
  13   1   5       96.44      201.32     26.40 o 
  14   1   5       28.59       18.07     14.92 o 
  15   1   5       23.60       13.01     17.43 o 
   0   2   5    12292.47    12151.15    187.00 o 
   1   2   5     1391.07     1417.22     20.14 o 
   2   2   5      521.85      533.96     11.12 o 
   3   2   5     2008.96     2020.85     27.96 o 
   4   2   5     6047.28     5858.60     73.27 o 
   5   2   5     1307.45     1417.24     23.09 o 
   6   2   5      827.28      781.83     17.06 o 
   7   2   5     3437.58     3548.62     62.77 o 
   8   2   5     1563.73     1582.02     35.62 o 
   9   2   5        0.37        6.19      6.72 o 
  10   2   5      538.66      541.79     25.62 o 
  11   2   5      539.48      630.17     29.70 o 
  12   2   5      201.07      242.70     21.22 o 
  13   2   5       56.99       75.43     18.21 o 
  14   2   5      289.00      316.85     36.73 o 
  15   2   5      181.67      265.67     42.22 o 
   1   3   5     5660.44     5767.58     74.82 o 
   2   3   5     8522.89     8568.74    112.34 o 
   3   3   5     1744.95     1667.09     27.80 o 
   4   3   5      167.28      175.77     10.32 o 
   5   3   5     4075.93     3761.76     52.99 o 
   6   3   5     4888.82     4821.42     67.48 o 
   7   3   5      855.14      824.56     18.71 o 
   8   3   5     1567.55     1474.77     38.26 o 
   9   3   5     1584.08     1701.63     53.99 o 
  10   3   5      836.10      865.45     36.28 o 
  11   3   5       31.11       38.16     12.67 o 
  12   3   5      467.35      511.05     33.21 o 
  13   3   5      421.03      508.66     39.71 o 
  14   3   5      194.11      198.42     40.15 o 
   0   4   5     9566.02     9721.39    186.98 o 
   1   4   5     3367.93     3282.37     54.87 o 
   2   4   5      776.06      838.06     17.80 o 
   3   4   5     2348.85     2356.63     45.90 o 
   4   4   5     5729.86     5607.31     94.70 o 
   5   4   5      655.87      605.59     18.94 o 
   6   4   5      745.85      746.90     23.17 o 
   7   4   5     1190.99     1158.29     38.92 o 
   8   4   5     2894.52     2808.84     77.04 o 
   9   4   5       62.41       79.17     17.52 o 
  10   4   5      561.50      576.26     40.83 o 
  11   4   5     1220.45     1256.18     64.07 o 
  12   4   5      517.82      526.62     41.69 o 
  13   4   5       18.18       44.21     21.63 o 
  14   4   5      583.45      584.97     61.82 o 
   1   5   5     3600.68     3424.03     69.90 o 
   2   5   5     7202.36     7089.35    139.15 o 
   3   5   5     1921.48     1885.23     44.43 o 
   4   5   5      244.13      262.66     14.55 o 
   5   5   5     7166.61     6987.51    147.24 o 
   6   5   5     2393.05     2348.09     67.27 o 
   7   5   5      853.29      824.12     43.36 o 
   8   5   5     1143.82     1187.25     58.40 o 
   9   5   5     2460.95     2557.56     98.22 o 
  10   5   5      618.71      822.21     68.40 o 
  11   5   5       52.89       57.27     23.49 o 
  12   5   5      547.76      623.59     48.63 o 
  13   5   5      461.59      568.15     68.80 o 
   0   6   5     7772.57     7616.04    283.47 o 
   1   6   5     2744.73     2566.01     59.72 o 
   2   6   5      167.08      200.87     15.82 o 
   3   6   5     1743.85     1656.06     52.16 o 
   4   6   5     8984.04     8899.70    200.54 o 
   5   6   5      623.02      584.54     28.90 o 
   6   6   5     1427.83     1359.25     59.76 o 
   7   6   5      841.65      882.57     49.76 o 
   8   6   5     3682.94     3563.85    127.67 o 
   9   6   5       14.74        7.06     13.07 o 
  10   6   5     1054.71     1086.23     71.76 o 
  11   6   5      942.33      977.51     65.26 o 
   1   7   5     1833.75     1806.04     73.80 o 
   2   7   5     3135.45     3206.03     97.63 o 
   3   7   5      704.01      708.46     39.25 o 
   4   7   5      173.97      193.28     19.30 o 
   5   7   5     2899.86     2793.58    101.54 o 
   6   7   5      590.18      692.93     45.17 o 
   7   7   5      413.04      316.34     32.09 o 
   8   7   5      201.66      307.33     33.43 o 
   9   7   5     1149.44     1116.67     68.09 o 
  10   7   5      549.88      578.01     57.55 o 
   0   8   5     2428.54     2385.01    140.44 o 
   1   8   5      909.46      856.24     53.38 o 
   2   8   5       98.23      118.75     25.96 o 
   3   8   5      783.52      854.07     56.99 o 
   4   8   5     2532.25     2459.68    112.95 o 
   5   8   5      257.67      276.70     36.85 o 
   6   8   5      541.04      538.66     50.08 o 
   7   8   5      581.10      533.98     51.68 o 
   1   9   5      453.97      462.73     57.00 o 
   2   9   5     1262.02     1253.02     96.57 o 
   0   0   6    20555.94    20730.24    241.63 o 
   1   0   6    50480.55    47572.98    755.54 o 
   2   0   6     1377.03     1376.69     38.77 o 
   3   0   6    40262.03    37757.69   1471.45 o 
   4   0   6    17520.01    17060.95    314.42 o 
   5   0   6     4954.68     4729.57    114.71 o 
   6   0   6     2239.03     2408.09     94.14 o 
   7   0   6    17258.48    16017.53    566.99 o 
   8   0   6     7774.64     7639.11    315.78 o 
   9   0   6        7.14       19.52     16.24 o 
  10   0   6      980.45      941.76     35.88 o 
  11   0   6     9763.66     9387.55    357.19 o 
  12   0   6     1385.49     1336.20     90.66 o 
  13   0   6      336.99      334.25     48.58 o 
  14   0   6      574.00      527.19     56.22 o 
  15   0   6     1512.62     1426.19    107.99 o 
   1   1   6    39906.82    40234.51    422.22 o 
   2   1   6    29340.05    28968.41    489.48 o 
   3   1   6    13833.22    13749.60    183.98 o 
   4   1   6       65.96       72.04      6.86 o 
   5   1   6    54150.99    54742.74    746.01 o 
   6   1   6    10760.05    10734.83    169.38 o 
   7   1   6     2587.50     2724.93     44.98 o 
   8   1   6     1620.38     1547.28     36.45 o 
   9   1   6    19576.94    19042.44    337.16 o 
  10   1   6     2771.63     2671.53     64.92 o 
  11   1   6        9.29       44.42     18.39 o 
  12   1   6      770.49      813.48     36.01 o 
  13   1   6     4248.15     4187.22    179.84 o 
  14   1   6      670.68      655.05     42.50 o 
  15   1   6      372.12      314.26     35.37 o 
   0   2   6     9625.62     9791.26    160.90 o 
   1   2   6    23835.16    24485.30    286.43 o 
   2   2   6     1027.59     1093.45     18.29 o 
   3   2   6    27445.11    27600.12    362.69 o 
   4   2   6     6484.21     6375.61     85.47 o 
   5   2   6     5485.57     5636.50     79.17 o 
   6   2   6      439.98      478.83     14.34 o 
   7   2   6    17918.89    17603.62    256.60 o 
   8   2   6     3830.38     3767.00     74.22 o 
   9   2   6        2.65       36.47     16.51 o 
  10   2   6      415.09      418.55     24.23 o 
  11   2   6     6619.23     6460.21    154.99 o 
  12   2   6      974.63      956.86     39.54 o 
  13   2   6      148.12      198.32     24.03 o 
  14   2   6      430.83      459.94     42.23 o 
  15   2   6     1211.79     1179.39     92.30 o 
   1   3   6    23048.39    24508.30    319.98 o 
   2   3   6    13186.45    13595.87    180.94 o 
   3   3   6     7001.79     6865.88    103.22 o 
   4   3   6      357.23      353.31     10.77 o 
   5   3   6    19249.12    19224.41    273.75 o 
   6   3   6     5342.81     5214.87     81.01 o 
   7   3   6      894.06      871.27     22.22 o 
   8   3   6     1139.15     1162.42     35.90 o 
   9   3   6     8722.01     9162.75    250.13 o 
  10   3   6     1445.97     1445.22     61.26 o 
  11   3   6       56.79       71.35     13.59 o 
  12   3   6      474.59      547.40     35.25 o 
  13   3   6     2513.37     2587.28    112.10 o 
  14   3   6      306.07      444.91     56.35 o 
   0   4   6     4544.82     4484.33     98.33 o 
   1   4   6     6761.29     6967.46    109.95 o 
   2   4   6       21.84       40.65      8.44 o 
   3   4   6    12986.51    12641.58    206.25 o 
   4   4   6     7539.74     7243.09    135.96 o 
   5   4   6     1742.00     1683.95     37.97 o 
   6   4   6      490.82      481.54     17.25 o 
   7   4   6     9243.79     8714.01    166.48 o 
   8   4   6     2683.52     2557.10     75.97 o 
   9   4   6        9.74       73.64     22.95 o 
  10   4   6      468.14      537.86     39.79 o 
  11   4   6     2847.70     3029.45    117.14 o 
  12   4   6      311.38      354.91     34.20 o 
  13   4   6       45.17       47.31     19.71 o 
   1   5   6     4446.27     4357.34     80.04 o 
   2   5   6     1009.98      995.61     32.76 o 
   3   5   6     2366.73     2262.15     52.78 o 
   4   5   6       53.79       68.04     10.74 o 
   5   5   6     4351.59     4212.44     88.25 o 
   6   5   6        9.73       54.91     21.96 o 
   7   5   6      130.78      175.63     23.12 o 
   8   5   6        1.61       -4.85     11.48 o 
   9   5   6     2318.44     2377.73     94.65 o 
  10   5   6      311.07      322.92     32.64 o 
  11   5   6      102.34      122.20     28.64 o 
  12   5   6      142.64      155.66     36.09 o 
   0   6   6      717.77      620.03     88.89 o 
   1   6   6     1012.88      975.77     32.78 o 
   2   6   6       57.77      106.45     14.02 o 
   3   6   6     2188.35     2078.88     59.63 o 
   4   6   6     1685.32     1674.25     54.72 o 
   5   6   6       95.11      117.22     15.37 o 
   6   6   6      353.99      352.91     28.89 o 
   7   6   6     1301.70     1303.00     64.01 o 
   8   6   6      623.79      640.27     47.76 o 
   9   6   6        3.13       -6.93     15.55 o 
  10   6   6       76.90       81.86     25.03 o 
  11   6   6      503.46      462.60     45.09 o 
   1   7   6      861.10      883.42     42.09 o 
   2   7   6      198.33      287.36     26.91 o 
   3   7   6      371.45      358.78     27.01 o 
   4   7   6       70.42       82.97     15.74 o 
   5   7   6      877.31      846.27     50.38 o 
   6   7   6       16.93       38.84     17.72 o 
   7   7   6        6.80        5.41     15.04 o 
   8   7   6       64.86      114.03     27.10 o 
   9   7   6      464.21      482.83     43.78 o 
   0   8   6        4.92      159.32     43.29 o 
   1   8   6        0.37       15.27     16.23 o 
   2   8   6      162.87      171.61     27.58 o 
   3   8   6       12.11       55.61     27.56 o 
   4   8   6        0.23       23.47     22.37 o 
   5   8   6        0.64       13.80     17.57 o 
   6   8   6       13.40       52.04     23.98 o 
   7   8   6       22.34       16.54     21.20 o 
   1   1   7      214.38      218.55     16.19 o 
   2   1   7     2690.33     2667.94     34.48 o 
   3   1   7      367.38      414.76     16.21 o 
   4   1   7     1328.89     1429.51     28.21 o 
   5   1   7      229.40      325.12     24.67 o 
   6   1   7     2385.73     2383.28     44.34 o 
   7   1   7       67.64       93.21      8.11 o 
   8   1   7      325.28      323.63     16.40 o 
   9   1   7      154.03      309.06     25.17 o 
  10   1   7      476.51      451.32     21.12 o 
  11   1   7       12.76       27.57     12.89 o 
  12   1   7      106.06      119.86     18.06 o 
  13   1   7       53.44      142.18     23.70 o 
  14   1   7        8.68       15.36     14.99 o 
  15   1   7        4.17       26.45     19.90 o 
   0   2   7    11089.87    11352.62    209.04 o 
   1   2   7       66.38       76.62      6.03 o 
   2   2   7      656.97      722.37     15.31 o 
   3   2   7       36.51       25.51      8.56 o 
   4   2   7     3758.30     3756.13     56.27 o 
   5   2   7        2.66        8.86      5.01 o 
   6   2   7      127.15      131.45      8.65 o 
   7   2   7       43.01      109.95     15.90 o 
   8   2   7      775.80      748.11     24.34 o 
   9   2   7       51.64       74.78     11.82 o 
  10   2   7      785.40      791.35     32.15 o 
  11   2   7       10.51       91.72     24.01 o 
  12   2   7      316.50      320.03     22.82 o 
  13   2   7        0.47       30.82     22.56 o 
  14   2   7      188.91      168.05     28.52 o 
   1   3   7     4499.71     4833.58     71.92 o 
   2   3   7     6640.22     6648.31    100.30 o 
   3   3   7     1769.01     1789.63     33.95 o 
   4   3   7     2957.09     3053.99     49.44 o 
   5   3   7     2186.80     2276.07     41.46 o 
   6   3   7     5142.61     5042.48     86.85 o 
   7   3   7      377.06      348.96     14.11 o 
   8   3   7      538.37      538.48     25.57 o 
   9   3   7     1159.61     1256.72     49.19 o 
  10   3   7     1842.25     1857.61     64.89 o 
  11   3   7       91.54      101.01     17.71 o 
  12   3   7      522.47      551.58     34.95 o 
  13   3   7      516.63      594.38     44.30 o 
  14   3   7       58.86       86.74     29.29 o 
   0   4   7    16878.55    17373.08    372.43 o 
   1   4   7       14.50       22.88      5.99 o 
   2   4   7       19.68       63.85     11.14 o 
   3   4   7       40.62       70.32     11.25 o 
   4   4   7    11251.63    10905.82    197.16 o 
   5   4   7      284.77      302.04     14.89 o 
   6   4   7     1213.22     1119.10     30.72 o 
   7   4   7      286.29      342.47     18.89 o 
   8   4   7     2614.97     2614.16     95.41 o 
   9   4   7       78.17      103.08     16.47 o 
  10   4   7     1932.06     1907.15     80.85 o 
  11   4   7        8.50       37.55     18.19 o 
  12   4   7      725.61      766.47     52.77 o 
  13   4   7       34.59       44.13     20.54 o 
   1   5   7     1644.37     1646.99     36.10 o 
   2   5   7    10616.45    10327.86    202.26 o 
   3   5   7     1080.52     1006.52     32.65 o 
   4   5   7     1168.44     1121.11     33.95 o 
   5   5   7      893.14      883.22     32.03 o 
   6   5   7     7623.54     7381.36    176.65 o 
   7   5   7      175.37      197.86     22.69 o 
   8   5   7     1042.84     1047.11     53.99 o 
   9   5   7      740.60      858.63     52.37 o 
  10   5   7     1720.28     1773.15     80.52 o 
  11   5   7       11.47        6.04     16.16 o 
  12   5   7      754.46      901.41     65.47 o 
   0   6   7     9295.74     9661.90    314.04 o 
   1   6   7      446.46      436.62     23.38 o 
   2   6   7      215.16      229.82     19.10 o 
   3   6   7     1014.87      922.35     34.32 o 
   4   6   7     3952.14     3832.42     98.64 o 
   5   6   7      189.06      196.20     19.22 o 
   6   6   7      609.73      681.39     41.49 o 
   7   6   7      449.58      472.64     36.49 o 
   8   6   7     1469.30     1492.80     70.39 o 
   9   6   7      250.06      282.65     33.79 o 
  10   6   7      883.09      914.58     60.57 o 
  11   6   7      191.83      237.55     35.18 o 
   1   7   7      277.42      266.94     26.83 o 
   2   7   7     5575.83     5647.18    167.15 o 
   3   7   7      523.31      519.51     33.25 o 
   4   7   7      466.04      441.39     27.05 o 
   5   7   7      333.86      342.44     33.56 o 
   6   7   7     4865.54     4550.29    160.29 o 
   7   7   7       62.21       52.84     22.43 o 
   8   7   7     1004.64     1042.83     61.28 o 
   9   7   7      258.85      296.95     39.38 o 
   0   8   7     4225.36     4176.39    221.78 o 
   1   8   7       81.25      117.86     26.84 o 
   2   8   7       33.45       57.82     21.72 o 
   3   8   7      156.12      211.52     37.90 o 
   4   8   7     2055.11     2128.07    107.23 o 
   5   8   7       51.00       50.80     22.16 o 
   6   8   7      266.20      299.85     38.52 o 
   0   0   8     2452.59     2626.34    144.88 o 
   1   0   8    41658.76    44168.57   1713.91 o 
   2   0   8      140.67      167.34      9.20 o 
   3   0   8    39705.20    37982.59    652.88 o 
   4   0   8      584.29      526.73     34.90 o 
   5   0   8     8670.69     8364.56    274.16 o 
   6   0   8      220.90      215.30     14.96 o 
   7   0   8    26458.87    25717.52    646.93 o 
   8   0   8      498.72      497.79     30.73 o 
   9   0   8      319.32      373.75     24.92 o 
  10   0   8        3.93       21.54     12.40 o 
  11   0   8    10923.85    10323.00    326.21 o 
  12   0   8      379.76      347.06     40.00 o 
  13   0   8      173.53      224.97     34.23 o 
  14   0   8        2.85       20.82     22.23 o 
  15   0   8     2607.46     2465.36    155.92 o 
   1   1   8    35556.19    34386.44    287.85 o 
   2   1   8     2164.57     2109.71     36.47 o 
   3   1   8    14654.64    14113.30    276.39 o 
   4   1   8      180.27      209.12     14.08 o 
   5   1   8    41748.08    40862.24    685.39 o 
   6   1   8     1598.94     1682.41     56.53 o 
   7   1   8     1630.45     1598.24     33.81 o 
   8   1   8        1.66       17.58      6.06 o 
   9   1   8    17777.78    17781.09    304.54 o 
  10   1   8      828.17      823.70     29.90 o 
  11   1   8       27.01       50.82     14.49 o 
  12   1   8        3.39       57.48     15.20 o 
  13   1   8     3781.88     3829.92    136.03 o 
  14   1   8      208.26      229.61     27.07 o 
  15   1   8      231.37      247.12     34.64 o 
   0   2   8      708.24      741.17     39.42 o 
   1   2   8    33248.33    34316.71    458.04 o 
   2   2   8      273.48      320.63     10.82 o 
   3   2   8    42900.69    43990.17    606.25 o 
   4   2   8     1662.29     1717.25     33.68 o 
   5   2   8     5817.09     5852.29     89.99 o 
   6   2   8        1.23       16.52      7.39 o 
   7   2   8    23912.03    23859.16    378.64 o 
   8   2   8      662.38      685.35     25.08 o 
   9   2   8      271.90      332.94     17.68 o 
  10   2   8        4.49       14.04      9.48 o 
  11   2   8     9313.83     9208.35    236.04 o 
  12   2   8      237.16      290.99     27.67 o 
  13   2   8      201.41      234.71     28.94 o 
  14   2   8        0.16       18.01     18.25 o 
   1   3   8    16287.97    16283.37    232.50 o 
   2   3   8      878.72      844.59     21.37 o 
   3   3   8     7665.60     7737.60    117.70 o 
   4   3   8        0.92       -0.07      5.01 o 
   5   3   8    16352.09    16280.71    251.88 o 
   6   3   8      455.13      442.51     16.59 o 
   7   3   8      941.68      944.89     25.08 o 
   8   3   8       31.89       44.95      8.58 o 
   9   3   8     8243.50     8514.88    247.37 o 
  10   3   8      297.33      323.09     26.65 o 
  11   3   8        4.62       24.74     13.70 o 
  12   3   8        0.74       32.79     14.48 o 
  13   3   8     2371.46     2362.54    102.57 o 
  14   3   8      107.50       99.87     31.70 o 
   0   4   8      356.74      377.87     40.11 o 
   1   4   8     6721.57     6802.08    110.61 o 
   2   4   8        9.65       31.15      9.09 o 
   3   4   8    10925.33    10936.38    172.36 o 
   4   4   8       84.79      118.47     12.71 o 
   5   4   8     1858.56     1829.18     47.09 o 
   6   4   8        1.66        5.66      7.84 o 
   7   4   8     9342.14     8896.56    223.23 o 
   8   4   8      171.91      229.49     22.67 o 
   9   4   8        0.44       27.50     17.33 o 
  10   4   8        0.36        8.64     14.19 o 
  11   4   8     2798.71     2783.82    108.47 o 
  12   4   8      187.99      245.00     32.20 o 
  13   4   8       96.49      113.87     25.12 o 
   1   5   8     8021.89     7764.71    184.95 o 
   2   5   8       71.31      153.59     17.45 o 
   3   5   8     1968.86     1927.65     53.53 o 
   4   5   8       11.23       58.52     16.19 o 
   5   5   8     5439.04     5321.99    115.18 o 
   6   5   8      457.79      427.46     25.54 o 
   7   5   8      276.99      309.82     28.55 o 
   8   5   8        4.45       36.43     16.12 o 
   9   5   8     2695.34     2685.36    105.14 o 
  10   5   8        8.71       58.48     24.56 o 
  11   5   8        2.41       21.14     17.99 o 
  12   5   8       17.99       57.22     23.99 o 
   0   6   8      428.44      458.20     39.01 o 
   1   6   8     1481.86     1378.63     45.62 o 
   2   6   8        6.34       27.10     10.91 o 
   3   6   8     2090.20     2001.44     56.51 o 
   4   6   8        4.00       16.86     12.69 o 
   5   6   8      452.03      447.54     25.37 o 
   6   6   8       26.30       40.54     15.53 o 
   7   6   8     2050.54     2055.87     86.45 o 
   8   6   8        9.20       59.17     20.22 o 
   9   6   8        3.64        7.96     17.57 o 
  10   6   8       24.56       42.92     19.78 o 
  11   6   8      628.55      650.06     58.68 o 
   1   7   8       76.23      104.91     18.45 o 
   2   7   8      122.10      190.55     25.32 o 
   3   7   8       30.39       36.00     12.71 o 
   4   7   8       73.67       86.81     17.83 o 
   5   7   8      218.23      208.72     26.24 o 
   6   7   8        2.93       32.66     23.58 o 
   7   7   8        0.17        0.00     15.20 o 
   8   7   8       48.67       61.55     21.35 o 
   9   7   8      119.46      155.06     29.16 o 
   0   8   8       90.43      102.70     49.13 o 
   1   8   8      423.36      388.68     36.61 o 
   2   8   8      119.41      136.05     28.28 o 
   3   8   8      638.76      586.25     47.80 o 
   4   8   8       28.58       58.41     34.76 o 
   5   8   8       13.56       17.67     20.39 o 
   6   8   8        2.41       -3.91     17.39 o 
   1   1   9       91.08      133.64     20.62 o 
   2   1   9     4867.42     5029.90     76.06 o 
   3   1   9        2.15       12.75      6.88 o 
   4   1   9      195.46      217.89     10.60 o 
   5   1   9      272.19      306.24     21.07 o 
   6   1   9     1024.00     1039.08     28.05 o 
   7   1   9        8.48       30.05      8.59 o 
   8   1   9      307.54      337.88     16.03 o 
   9   1   9       28.20      128.81     20.34 o 
  10   1   9      395.62      391.91     20.95 o 
  11   1   9        6.29       35.32     12.86 o 
  12   1   9      231.23      257.30     23.57 o 
  13   1   9        1.02       12.63     16.34 o 
  14   1   9       80.65      100.71     25.53 o 
   0   2   9      984.53      800.06     25.78 o 
   1   2   9      132.57      140.44      8.40 o 
   2   2   9      115.65      139.70      8.01 o 
   3   2   9        0.37       29.69     17.64 o 
   4   2   9     3298.56     3074.91     86.31 o 
   5   2   9       91.50      102.96      8.73 o 
   6   2   9      335.83      340.32     15.29 o 
   7   2   9      140.00      164.51     14.17 o 
   8   2   9     1493.94     1453.49     35.73 o 
   9   2   9       97.00      101.64     12.20 o 
  10   2   9      151.74      150.79     15.48 o 
  11   2   9       19.60      113.43     20.37 o 
  12   2   9      135.78      150.41     16.71 o 
  13   2   9       11.52        6.37     14.37 o 
  14   2   9      102.69      122.18     28.15 o 
   1   3   9      822.59      899.12     22.96 o 
   2   3   9    14579.03    15207.83    232.76 o 
   3   3   9        1.03       23.68      6.92 o 
   4   3   9      184.32      201.71     13.41 o 
   5   3   9       25.16       51.85     11.47 o 
   6   3   9     5186.01     5140.09     93.21 o 
   7   3   9        2.86        8.45      6.38 o 
   8   3   9     1690.05     1649.43     44.52 o 
   9   3   9       10.41       60.02     20.75 o 
  10   3   9     1533.63     1570.38     60.77 o 
  11   3   9       14.64       42.02     17.12 o 
  12   3   9      968.62      905.63     46.62 o 
  13   3   9       31.39      148.78     55.42 o 
  14   3   9      395.52      413.86     56.03 o 
   0   4   9     9061.18     8860.33    209.16 o 
   1   4   9      121.27      155.55     11.72 o 
   2   4   9      934.08      947.37     25.83 o 
   3   4   9      320.31      339.57     15.45 o 
   4   4   9     6941.39     6899.46    127.09 o 
   5   4   9       32.50       56.08     11.35 o 
   6   4   9      974.20      956.74     31.65 o 
   7   4   9        1.67       49.37     12.90 o 
   8   4   9     3476.01     3648.00    118.42 o 
   9   4   9      197.11      229.98     26.05 o 
  10   4   9      400.91      459.91     36.35 o 
  11   4   9       27.19       69.70     22.51 o 
  12   4   9      485.86      473.96     41.47 o 
  13   4   9        8.20        6.69     16.51 o 
   1   5   9       61.18       59.15     10.43 o 
   2   5   9    13241.99    13160.96    255.91 o 
   3   5   9      192.74      179.67     14.86 o 
   4   5   9      217.45      244.78     16.94 o 
   5   5   9       12.44       48.74     11.92 o 
   6   5   9     5419.20     5407.22    132.17 o 
   7   5   9       68.95       88.97     19.24 o 
   8   5   9     1745.32     1806.13     77.05 o 
   9   5   9        0.00       23.58     16.87 o 
  10   5   9     1741.36     1922.10     88.28 o 
  11   5   9       94.68      102.17     25.16 o 
  12   5   9     1008.29     1033.25     74.16 o 
   0   6   9     4803.29     4741.66    175.64 o 
   1   6   9      307.61      356.88     21.24 o 
   2   6   9      244.46      262.73     28.87 o 
   3   6   9      249.93      297.76     20.71 o 
   4   6   9     5351.71     5181.94    139.44 o 
   5   6   9       15.91       29.44     12.24 o 
   6   6   9      748.69      775.78     47.35 o 
   7   6   9        0.07       28.32     16.83 o 
   8   6   9     2500.73     2449.83    102.83 o 
   9   6   9        6.98       11.71     15.93 o 
  10   6   9      431.44      464.59     43.26 o 
   1   7   9      266.80      250.98     24.68 o 
   2   7   9     7322.12     7266.16    216.89 o 
   3   7   9       35.01       21.68     13.54 o 
   4   7   9      273.25      321.18     28.48 o 
   5   7   9        2.37       31.44     19.00 o 
   6   7   9     2462.89     2647.79    132.20 o 
   7   7   9       59.71       42.74     18.45 o 
   8   7   9      813.08      815.88     57.25 o 
   0   8   9     1874.48     1946.22    149.49 o 
   1   8   9        1.62       59.53     23.08 o 
   2   8   9       94.11       84.95     22.02 o 
   3   8   9        1.64       -9.47     16.75 o 
   4   8   9     2217.59     2294.47    130.50 o 
   5   8   9       14.05       31.62     21.35 o 
   0   0  10    11250.07    11510.52    338.64 o 
   1   0  10    11002.56    10465.83    259.72 o 
   2   0  10     2099.77     2285.95     58.67 o 
   3   0  10    35150.93    33456.62    594.72 o 
   4   0  10     2401.87     2542.04     59.25 o 
   5   0  10     5679.94     5661.30    134.77 o 
   6   0  10     1969.49     1910.32     55.60 o 
   7   0  10    23397.83    22849.08    574.73 o 
   8   0  10      659.14      614.68     30.75 o 
   9   0  10      598.83      635.67     39.50 o 
  10   0  10     1105.52     1036.51     44.77 o 
  11   0  10     5947.68     6147.64    223.49 o 
  12   0  10       63.67       71.98     25.32 o 
  13   0  10       41.59       96.29     31.39 o 
  14   0  10      521.84      422.84     54.01 o 
   1   1  10    45232.73    44541.48    585.05 o 
   2   1  10      448.80      427.07     14.63 o 
   3   1  10    22102.46    21383.27    281.89 o 
   4   1  10      128.85      128.60      8.37 o 
   5   1  10    27930.30    27816.18    461.18 o 
   6   1  10      311.81      300.40     14.91 o 
   7   1  10     2008.41     1954.47     58.44 o 
   8   1  10      698.52      615.66     24.45 o 
   9   1  10    15969.98    16130.21    299.51 o 
  10   1  10       53.89       84.23     16.69 o 
  11   1  10        0.19       24.95     11.43 o 
  12   1  10      283.71      276.10     29.40 o 
  13   1  10     5707.89     5450.61    183.77 o 
  14   1  10       68.61       94.04     27.06 o 
   0   2  10     1543.63     1610.20     41.51 o 
   1   2  10     9451.93     8585.58    169.13 o 
   2   2  10        8.18       13.88      4.84 o 
   3   2  10    20066.02    20102.96    302.15 o 
   4   2  10     1205.62     1208.06     28.79 o 
   5   2  10     4303.14     4280.68     81.80 o 
   6   2  10      835.01      834.61     24.93 o 
   7   2  10    16296.44    16968.33    295.19 o 
   8   2  10      130.34      138.77     12.33 o 
   9   2  10      307.34      406.23     21.75 o 
  10   2  10      909.82      821.28     34.14 o 
  11   2  10     4466.94     4385.92    121.70 o 
  12   2  10        0.10       24.76     12.55 o 
  13   2  10       38.42       50.09     18.76 o 
  14   2  10      207.29      173.98     32.94 o 
   1   3  10    18113.08    18137.22    285.80 o 
   2   3  10      893.40      921.37     25.15 o 
   3   3  10     7652.88     7751.41    127.69 o 
   4   3  10     1291.96     1299.81     31.76 o 
   5   3  10    14935.19    15035.58    267.34 o 
   6   3  10      266.64      281.90     16.27 o 
   7   3  10      828.93      876.51     26.83 o 
   8   3  10      301.47      296.98     18.33 o 
   9   3  10     8095.15     8296.73    215.87 o 
  10   3  10       18.47       17.02     12.91 o 
  11   3  10        4.24       33.82     15.63 o 
  12   3  10      231.39      214.64     23.18 o 
  13   3  10     2353.05     2385.16    116.08 o 
   0   4  10     2529.29     2576.93     78.65 o 
   1   4  10     8152.25     8353.55    145.16 o 
   2   4  10       13.79       24.55      7.76 o 
   3   4  10    11796.63    12261.67    217.17 o 
   4   4  10     1213.38     1260.81     35.08 o 
   5   4  10     1684.52     1684.73     45.49 o 
   6   4  10      268.23      273.95     17.67 o 
   7   4  10     6450.20     6435.05    148.22 o 
   8   4  10       75.10      117.44     17.70 o 
   9   4  10      279.76      286.08     24.35 o 
  10   4  10      610.12      643.87     43.88 o 
  11   4  10     3020.58     3115.96    124.04 o 
  12   4  10       10.82       47.52     19.90 o 
  13   4  10       59.09       75.19     27.81 o 
   1   5  10     1526.36     1481.40     40.30 o 
   2   5  10       57.21       85.36     15.85 o 
   3   5  10     1584.66     1496.78     48.93 o 
   4   5  10      220.86      276.23     23.83 o 
   5   5  10     3317.59     3277.93     87.00 o 
   6   5  10       48.44       83.42     14.21 o 
   7   5  10       76.40      116.50     17.81 o 
   8   5  10       52.02       99.85     28.81 o 
   9   5  10     1690.63     1732.17     86.97 o 
  10   5  10        7.56       25.50     18.03 o 
  11   5  10       23.30       20.98     19.75 o 
   0   6  10     1671.47     1592.65     80.44 o 
   1   6  10     1281.28     1213.32     43.29 o 
   2   6  10        9.05       19.50      9.35 o 
   3   6  10     2157.75     2103.37     63.65 o 
   4   6  10      361.10      390.29     25.84 o 
   5   6  10      205.16      210.05     23.44 o 
   6   6  10       94.28      122.61     21.88 o 
   7   6  10     1142.35     1197.54     66.22 o 
   8   6  10       29.07      120.94     35.27 o 
   9   6  10       21.44       34.93     18.98 o 
  10   6  10      259.42      279.08     37.67 o 
   1   7  10      608.07      602.97     35.16 o 
   2   7  10        0.46       53.07     25.43 o 
   3   7  10      145.14      205.98     29.35 o 
   4   7  10       57.25       77.56     19.28 o 
   5   7  10      488.69      430.39     35.99 o 
   6   7  10       60.83      135.92     31.70 o 
   7   7  10        7.81       29.47     18.36 o 
   8   7  10        3.23        9.46     16.65 o 
   0   8  10      166.85      168.45     40.14 o 
   1   8  10        3.92       21.51     16.88 o 
   2   8  10        8.87        4.73     14.26 o 
   3   8  10        2.81       43.27     24.39 o 
   4   8  10       29.34       86.50     38.32 o 
   5   8  10       20.10       34.91     26.72 o 
   1   1  11      241.46      254.17     20.59 o 
   2   1  11      366.85      304.05     14.00 o 
   3   1  11        4.06        8.03      8.54 o 
   4   1  11      136.92      164.93      9.86 o 
   5   1  11       14.83       31.99     14.53 o 
   6   1  11      644.26      671.12     22.38 o 
   7   1  11       11.00       14.91      9.06 o 
   8   1  11      121.33      150.01     12.22 o 
   9   1  11       18.26       49.95     13.81 o 
  10   1  11       26.91       38.11     10.82 o 
  11   1  11       11.80       14.20     10.71 o 
  12   1  11       20.05       36.50     14.72 o 
  13   1  11       14.35       55.21     20.30 o 
  14   1  11       38.88       74.76     27.13 o 
   0   2  11     6011.14     5980.22    117.01 o 
   1   2  11       81.09      101.57     10.29 o 
   2   2  11      939.97      972.62     28.05 o 
   3   2  11      680.93      711.60     25.10 o 
   4   2  11     2249.14     2242.61     52.81 o 
   5   2  11       18.61       33.39      9.45 o 
   6   2  11      425.12      441.88     19.41 o 
   7   2  11      390.02      392.45     22.25 o 
   8   2  11     1309.00     1331.22     39.82 o 
   9   2  11        5.91       22.16      9.79 o 
  10   2  11      243.94      285.35     22.58 o 
  11   2  11       97.89      121.79     17.94 o 
  12   2  11      492.25      491.80     34.38 o 
  13   2  11       26.83       50.20     23.81 o 
  14   2  11      196.82      212.46     48.28 o 
   1   3  11      235.09      203.49     12.90 o 
   2   3  11    10046.15     9906.05    162.65 o 
   3   3  11      480.47      474.78     18.31 o 
   4   3  11      207.28      209.33     13.56 o 
   5   3  11      377.71      358.54     26.51 o 
   6   3  11     5863.19     5942.10    114.80 o 
   7   3  11       48.33       42.35      9.19 o 
   8   3  11      726.68      704.15     29.25 o 
   9   3  11      294.51      324.73     28.97 o 
  10   3  11     1081.65     1139.07     52.53 o 
  11   3  11      140.94      173.72     24.36 o 
  12   3  11      365.30      424.18     35.99 o 
  13   3  11       59.50      123.99     31.40 o 
   0   4  11     4905.00     4908.56    135.51 o 
   1   4  11       50.43       76.77     10.31 o 
   2   4  11        1.23       30.18      9.15 o 
   3   4  11      888.43      901.30     30.34 o 
   4   4  11     3759.56     3859.08     93.83 o 
   5   4  11       11.67       37.35     11.13 o 
   6   4  11      337.65      351.49     20.35 o 
   7   4  11      274.61      242.33     25.90 o 
   8   4  11     1664.59     1668.29     63.02 o 
   9   4  11       13.55       22.33     12.19 o 
  10   4  11      628.22      626.93     44.24 o 
  11   4  11       93.80       98.41     24.58 o 
  12   4  11      503.38      586.94     55.94 o 
   1   5  11     1270.44     1294.88     38.07 o 
   2   5  11     7666.75     7639.47    151.53 o 
   3   5  11      674.24      709.53     31.26 o 
   4   5  11     1111.02     1074.78     39.33 o 
   5   5  11      967.60      958.90     39.31 o 
   6   5  11     4492.01     4267.29    138.81 o 
   7   5  11       12.37       -0.01      9.26 o 
   8   5  11      457.60      432.49     35.96 o 
   9   5  11      647.15      719.88     47.69 o 
  10   5  11     1628.52     1654.61     84.23 o 
  11   5  11       63.27       62.43     23.40 o 
   0   6  11     7621.40     7545.71    267.81 o 
   1   6  11        1.25        1.02      8.76 o 
   2   6  11        2.00       12.29     13.72 o 
   3   6  11      118.49      157.97     16.65 o 
   4   6  11     4990.94     4904.57    136.20 o 
   5   6  11       13.36       27.08     13.50 o 
   6   6  11      407.34      463.31     36.44 o 
   7   6  11      324.31      337.27     34.45 o 
   8   6  11     1602.70     1646.60     78.78 o 
   9   6  11       38.67       43.30     20.59 o 
  10   6  11      713.79      678.43     55.86 o 
   1   7  11     1006.17     1030.91     48.37 o 
   2   7  11     2675.51     2696.56     97.78 o 
   3   7  11      121.41      167.09     23.01 o 
   4   7  11      317.95      359.17     34.68 o 
   5   7  11      369.56      401.95     35.58 o 
   6   7  11     2250.99     2214.12    105.59 o 
   7   7  11        0.05       17.78     18.19 o 
   8   7  11      247.49      273.32     38.96 o 
   0   8  11     2628.39     2465.84    155.11 o 
   1   8  11       47.50       61.85     21.76 o 
   2   8  11       15.04       17.87     18.46 o 
   3   8  11      209.90      212.09     42.71 o 
   4   8  11     1501.53     1520.84    110.86 o 
   0   0  12     2037.14     1744.05    148.38 o 
   1   0  12    15318.72    14380.46    409.86 o 
   2   0  12        2.73       70.23     38.54 o 
   3   0  12    15255.30    15445.79    376.25 o 
   4   0  12     5810.94     5163.42    170.62 o 
   5   0  12     4723.53     4577.60    118.80 o 
   6   0  12     1852.45     1838.12     57.82 o 
   7   0  12    13357.79    13262.37    331.64 o 
   8   0  12     1351.94     1388.13     56.04 o 
   9   0  12      180.55      219.95     22.82 o 
  10   0  12     1389.32     1314.76     66.91 o 
  11   0  12     5421.26     5479.42    209.32 o 
  12   0  12        1.08       14.88     19.64 o 
  13   0  12       14.69       11.37     20.93 o 
  14   0  12      426.25      522.37    107.37 o 
   1   1  12    19249.23    19405.48    265.77 o 
   2   1  12    16800.47    16679.28    242.00 o 
   3   1  12     7949.98     7700.57    129.56 o 
   4   1  12     2226.08     2111.79     37.07 o 
   5   1  12    18748.69    18886.26    300.33 o 
   6   1  12     3703.55     3684.20     73.32 o 
   7   1  12     2689.91     2796.80     61.51 o 
   8   1  12     2962.89     2830.21     72.47 o 
   9   1  12     8026.10     8167.48    170.61 o 
  10   1  12     1282.90     1237.02     44.46 o 
  11   1  12      149.17      167.92     18.02 o 
  12   1  12     2185.69     1967.07     78.59 o 
  13   1  12     2411.71     2451.19    131.64 o 
  14   1  12       32.71       28.25     23.44 o 
   0   2  12     8162.22     8224.72    173.98 o 
   1   2  12     9113.05     8742.09    165.44 o 
   2   2  12     1075.19     1144.48     48.91 o 
   3   2  12     8536.08     8466.77    129.91 o 
   4   2  12     6048.27     6034.22    101.17 o 
   5   2  12     1927.58     1977.36     68.63 o 
   6   2  12     2173.26     2159.35     64.00 o 
   7   2  12     5328.91     5265.78    154.00 o 
   8   2  12     1833.22     1864.83     50.13 o 
   9   2  12      186.34      247.16     20.24 o 
  10   2  12     1024.41     1055.95     45.91 o 
  11   2  12     3530.71     3663.09    125.09 o 
  12   2  12       45.17       50.04     17.01 o 
  13   2  12        2.40       -8.60     22.49 o 
   1   3  12    10403.98    10190.56    164.65 o 
   2   3  12     5706.01     5616.73     99.63 o 
   3   3  12     5763.75     5691.67    103.81 o 
   4   3  12       39.17       85.12     11.69 o 
   5   3  12    15525.19    15764.26    293.82 o 
   6   3  12     2293.55     2285.97     58.66 o 
   7   3  12     1568.17     1513.46     42.34 o 
   8   3  12     2255.39     2092.51     59.19 o 
   9   3  12     6420.93     6234.15    156.20 o 
  10   3  12      214.21      262.94     25.83 o 
  11   3  12       58.24       77.57     19.77 o 
  12   3  12      877.39      857.22     59.34 o 
  13   3  12     1545.42     1602.44    111.94 o 
   0   4  12     2122.82     2225.85     72.88 o 
   1   4  12     2923.00     2931.93     64.26 o 
   2   4  12      933.19      960.33     31.32 o 
   3   4  12     2117.59     2078.81     51.40 o 
   4   4  12     1249.15     1262.58     37.38 o 
   5   4  12      874.57      869.49     31.59 o 
   6   4  12      885.11      871.65     33.02 o 
   7   4  12     1544.86     1594.38     54.02 o 
   8   4  12      708.46      702.97     35.56 o 
   9   4  12        8.90        8.32     11.54 o 
  10   4  12      290.56      310.35     33.64 o 
  11   4  12      940.65     1017.41     66.50 o 
  12   4  12       12.79        3.55     16.00 o 
   1   5  12     3407.94     3301.31     75.38 o 
   2   5  12     3438.71     3445.63     83.26 o 
   3   5  12      751.48      766.92     33.67 o 
   4   5  12       71.90      101.65     15.09 o 
   5   5  12     3161.42     3043.92     90.85 o 
   6   5  12      887.60      877.81     39.69 o 
   7   5  12      357.40      340.89     25.08 o 
   8   5  12      879.06      888.56     52.79 o 
   9   5  12     1667.35     1764.57    104.97 o 
  10   5  12      109.12      149.18     28.17 o 
  11   5  12       34.44       25.60     19.52 o 
   0   6  12      282.54      323.44     37.02 o 
   1   6  12      410.34      421.17     25.41 o 
   2   6  12       74.26       99.69     19.09 o 
   3   6  12      487.40      469.93     28.20 o 
   4   6  12      490.52      565.25     31.35 o 
   5   6  12      182.08      208.52     22.24 o 
   6   6  12      186.66      213.78     26.29 o 
   7   6  12      560.28      555.66     44.97 o 
   8   6  12      244.47      266.17     37.46 o 
   9   6  12        1.81      -10.02     17.08 o 
   1   7  12      226.61      240.10     24.18 o 
   2   7  12      176.09      166.54     24.18 o 
   3   7  12      139.96      140.25     22.19 o 
   4   7  12       19.43       27.15     18.08 o 
   5   7  12      162.74      256.24     38.44 o 
   6   7  12        0.58       46.29     21.90 o 
   7   7  12       11.64      -19.26     19.26 o 
   0   8  12      116.69      125.23     48.68 o 
   1   8  12        0.13       22.27     19.54 o 
   2   8  12       10.39      -12.02     21.58 o 
   3   8  12       59.19       96.05     54.37 o 
   1   1  13      462.11      602.80     35.96 o 
   2   1  13     1221.99     1220.69     61.72 o 
   3   1  13      550.12      585.57     20.96 o 
   4   1  13      181.65      160.76     12.40 o 
   5   1  13     2353.57     2266.65     56.42 o 
   6   1  13      137.13      134.20     13.35 o 
   7   1  13       51.17       72.42     10.88 o 
   8   1  13        0.40       18.35     10.97 o 
   9   1  13      668.51      627.55     32.14 o 
  10   1  13      236.01      253.41     19.86 o 
  11   1  13       10.50       15.40     12.59 o 
  12   1  13       57.86       54.94     19.72 o 
  13   1  13       26.78       60.26     22.56 o 
   0   2  13     1302.20     1237.10     51.22 o 
   1   2  13      442.61      404.77     15.23 o 
   2   2  13       88.96      108.77     10.72 o 
   3   2  13       27.44       30.25      8.73 o 
   4   2  13     2514.46     2374.40     56.27 o 
   5   2  13        4.58       -1.87      7.12 o 
   6   2  13      222.20      246.46     15.13 o 
   7   2  13       50.79       71.43     13.06 o 
   8   2  13      925.52     1073.01     35.22 o 
   9   2  13        9.12       13.77     10.58 o 
  10   2  13      200.41      234.47     21.16 o 
  11   2  13      145.49      170.94     32.16 o 
  12   2  13      149.26      166.01     31.44 o 
  13   2  13       29.68       -1.28     16.73 o 
   1   3  13     1461.55     1414.26     35.88 o 
   2   3  13     2415.76     2315.86     53.59 o 
   3   3  13      198.41      221.17     14.21 o 
   4   3  13      124.33      119.88     12.37 o 
   5   3  13     3040.76     2905.86     66.40 o 
   6   3  13      964.93      955.13     33.81 o 
   7   3  13       89.50      138.08     13.55 o 
   8   3  13       29.08       28.76     11.28 o 
   9   3  13     1069.68     1029.85     46.18 o 
  10   3  13      688.08      649.69     45.86 o 
  11   3  13        0.68       -1.37     12.58 o 
  12   3  13      138.72      172.94     33.18 o 
   0   4  13     5753.93     5640.30    158.68 o 
   1   4  13     1657.74     1595.83     42.92 o 
   2   4  13       93.25       94.35     11.24 o 
   3   4  13     1370.89     1303.50     38.47 o 
   4   4  13     4124.15     4055.25     88.85 o 
   5   4  13      369.43      395.04     23.38 o 
   6   4  13      323.26      407.70     26.73 o 
   7   4  13     1445.93     1430.74     53.62 o 
   8   4  13     1577.11     1568.50     60.92 o 
   9   4  13      126.29      125.51     22.39 o 
  10   4  13      285.55      303.25     34.21 o 
  11   4  13      492.86      493.69     47.86 o 
  12   4  13      519.46      570.94     55.11 o 
   1   5  13     1617.38     1717.21     49.48 o 
   2   5  13     3319.25     3271.98     80.27 o 
   3   5  13      241.10      284.43     21.98 o 
   4   5  13       33.84       72.71     13.30 o 
   5   5  13     1467.21     1525.78     52.82 o 
   6   5  13     2766.48     2762.86     99.82 o 
   7   5  13       89.78       94.86     18.90 o 
   8   5  13      355.93      430.06     38.99 o 
   9   5  13      704.14      761.54     54.32 o 
  10   5  13      699.04      769.46     57.11 o 
   0   6  13     2873.76     2914.22    129.04 o 
   1   6  13      800.71      840.43     39.35 o 
   2   6  13       87.19       99.07     14.93 o 
   3   6  13     1190.36     1149.09     44.70 o 
   4   6  13     1643.87     1612.60     58.12 o 
   5   6  13       69.51       90.90     18.88 o 
   6   6  13       67.77      112.75     25.33 o 
   7   6  13      935.13      899.57     58.95 o 
   8   6  13      863.41      849.32     58.37 o 
   9   6  13       12.94       17.80     18.35 o 
   1   7  13      724.53      786.88     50.05 o 
   2   7  13     2030.09     1921.34     84.33 o 
   3   7  13      364.29      397.85     33.64 o 
   4   7  13       71.04       65.03     22.49 o 
   5   7  13     1200.20     1158.33     80.53 o 
   6   7  13     1326.22     1240.91     82.99 o 
   0   8  13     1174.31     1088.85    106.04 o 
   1   8  13      385.65      466.44     61.23 o 
   0   0  14    21334.69    20587.54    903.99 o 
   1   0  14     3804.81     3700.07    170.85 o 
   2   0  14       75.65       97.64     15.40 o 
   3   0  14     6462.70     6311.40    217.07 o 
   4   0  14     5562.32     5604.79    165.03 o 
   5   0  14     1120.36     1196.04     54.47 o 
   6   0  14      999.60     1006.07     53.25 o 
   7   0  14     2548.37     2763.60    101.39 o 
   8   0  14      989.50      953.43     53.61 o 
   9   0  14     1508.00     1574.89     72.94 o 
  10   0  14     2815.55     2680.52    104.97 o 
  11   0  14     1961.04     2078.26    119.53 o 
  12   0  14      481.52      442.61     59.50 o 
  13   0  14       10.44       12.79     21.97 o 
   1   1  14     4968.21     4880.86    102.31 o 
   2   1  14    18810.20    18277.00    313.23 o 
   3   1  14     5387.69     5334.64    105.11 o 
   4   1  14     4532.13     4466.73    103.29 o 
   5   1  14     5059.40     5036.46    104.33 o 
   6   1  14    16414.93    16502.34    318.85 o 
   7   1  14      803.11      774.16     31.03 o 
   8   1  14     4099.71     4096.44     97.00 o 
   9   1  14     3114.35     3213.25     91.10 o 
  10   1  14     2436.32     2506.40     81.36 o 
  11   1  14      106.24      128.42     20.69 o 
  12   1  14     1696.60     1709.06     84.60 o 
  13   1  14     1024.31     1047.64     83.04 o 
   0   2  14    12833.76    12679.20    338.10 o 
   1   2  14     4257.72     4166.36     87.85 o 
   2   2  14       16.87       55.62     11.90 o 
   3   2  14     7430.86     7299.53    144.50 o 
   4   2  14     5975.51     5816.17    115.53 o 
   5   2  14     2802.77     2749.07     66.14 o 
   6   2  14     1280.54     1146.46     37.25 o 
   7   2  14     6124.29     6239.05    137.42 o 
   8   2  14     1176.81     1222.87     47.42 o 
   9   2  14      568.47      610.35     31.86 o 
  10   2  14     2483.32     2386.52     77.32 o 
  11   2  14     1599.80     1656.59     79.70 o 
  12   2  14      321.03      356.25     39.67 o 
  13   2  14       19.74       14.37     21.69 o 
   1   3  14     2560.19     2439.78     58.71 o 
   2   3  14    10152.97     9613.91    185.44 o 
   3   3  14      861.47      878.33     31.68 o 
   4   3  14     2278.49     2306.78     62.28 o 
   5   3  14      429.05      406.60     25.02 o 
   6   3  14     5477.45     5414.34    126.42 o 
   7   3  14      348.30      410.08     26.10 o 
   8   3  14     1253.24     1305.93     48.72 o 
   9   3  14      654.21      741.75     40.59 o 
  10   3  14     1283.23     1305.54     61.34 o 
  11   3  14      151.04      149.67     26.08 o 
  12   3  14     1216.66     1219.75     78.04 o 
   0   4  14     4798.89     4660.68    137.79 o 
   1   4  14     1074.04      976.75     31.65 o 
   2   4  14       18.25       53.73     17.33 o 
   3   4  14     2374.68     2256.93     59.83 o 
   4   4  14     3586.30     3583.10     90.76 o 
   5   4  14      950.62      943.43     40.62 o 
   6   4  14     1023.57      987.52     46.27 o 
   7   4  14     2516.74     2458.40     83.35 o 
   8   4  14      814.86      808.67     42.10 o 
   9   4  14      133.00      128.84     22.95 o 
  10   4  14     1214.87     1159.80     65.06 o 
  11   4  14      536.21      467.15     44.83 o 
   1   5  14      771.53      718.20     30.01 o 
   2   5  14     2782.66     2738.68     70.23 o 
   3   5  14      617.24      644.13     33.84 o 
   4   5  14      518.32      512.50     30.65 o 
   5   5  14      543.90      530.30     33.77 o 
   6   5  14     1548.36     1555.16     66.89 o 
   7   5  14      106.55      121.83     21.72 o 
   8   5  14      372.28      439.57     40.57 o 
   9   5  14      399.03      459.20     45.55 o 
  10   5  14      307.43      314.93     40.86 o 
   0   6  14      996.68     1067.20     69.33 o 
   1   6  14      140.57      152.94     20.00 o 
   2   6  14        9.18        3.02      9.60 o 
   3   6  14      208.85      228.60     22.53 o 
   4   6  14      445.32      415.42     30.19 o 
   5   6  14       39.41       67.63     18.71 o 
   6   6  14      176.54      221.44     29.85 o 
   7   6  14       81.19      122.70     28.43 o 
   8   6  14       83.61      110.40     28.76 o 
   1   7  14       22.50       14.91     15.96 o 
   2   7  14      466.60      498.09     46.41 o 
   3   7  14       23.17       61.68     23.85 o 
   4   7  14      103.01      136.62     30.18 o 
   5   7  14       99.43       90.75     31.59 o 
   6   7  14      462.29      445.84     55.85 o 
   1   1  15      323.84      349.40     21.92 o 
   2   1  15      390.99      560.84     77.04 o 
   3   1  15       84.51      106.97     14.15 o 
   4   1  15       25.50       37.91      9.99 o 
   5   1  15        1.32       18.80      9.86 o 
   6   1  15      459.42      481.95     25.96 o 
   7   1  15        3.72       -3.77      8.89 o 
   8   1  15       62.39       71.79     14.17 o 
   9   1  15       18.31       54.54     14.13 o 
  10   1  15       98.16      124.73     18.88 o 
  11   1  15       17.19       21.69     13.43 o 
  12   1  15        4.20       27.17     17.92 o 
  13   1  15       81.30      160.34     42.24 o 
   0   2  15      709.95      721.05     52.93 o 
   1   2  15     1040.64     1001.27     33.10 o 
   2   2  15        0.21       31.38     13.12 o 
   3   2  15     1206.62     1124.85     35.25 o 
   4   2  15      215.42      231.38     17.12 o 
   5   2  15      775.71      759.77     29.05 o 
   6   2  15       15.67       13.81      9.52 o 
   7   2  15     2135.51     2080.54     61.21 o 
   8   2  15      135.55      156.31     17.85 o 
   9   2  15       58.12      102.59     17.26 o 
  10   2  15        0.23       -9.49     13.70 o 
  11   2  15      191.85      182.87     25.55 o 
  12   2  15       60.32       47.44     22.67 o 
   1   3  15     2260.09     2180.93     65.48 o 
   2   3  15      865.79      831.95     31.90 o 
   3   3  15      589.29      616.87     27.26 o 
   4   3  15        2.72       43.55     12.08 o 
   5   3  15     1667.34     1639.33     48.76 o 
   6   3  15      703.29      688.78     44.94 o 
   7   3  15       87.30       97.53     14.84 o 
   8   3  15       58.52       85.69     17.04 o 
   9   3  15     1111.46     1126.82     55.17 o 
  10   3  15      279.55      327.98     33.85 o 
  11   3  15        2.51        8.11     16.46 o 
  12   3  15       13.28       76.56     33.61 o 
   0   4  15     1826.71     1656.06     75.25 o 
   1   4  15      934.57      963.36     38.56 o 
   2   4  15       35.10       40.17     10.55 o 
   3   4  15     1858.72     1824.84     55.34 o 
   4   4  15     1741.30     1764.81     56.39 o 
   5   4  15      110.49      175.14     19.56 o 
   6   4  15       74.25       91.64     16.93 o 
   7   4  15      913.23      980.10     49.90 o 
   8   4  15     1023.91     1029.18     57.45 o 
   9   4  15       33.99       60.42     19.19 o 
  10   4  15       34.12       72.80     23.81 o 
  11   4  15      543.21      497.37     48.20 o 
   1   5  15     1820.06     1813.73     54.93 o 
   2   5  15      924.01      942.62     39.09 o 
   3   5  15     1424.45     1436.13     53.91 o 
   4   5  15       18.40       25.74     12.96 o 
   5   5  15     2686.51     2622.56     85.01 o 
   6   5  15      239.12      290.16     30.68 o 
   7   5  15       45.92       68.17     18.32 o 
   8   5  15        0.69       -3.72     14.71 o 
   9   5  15     1450.44     1316.92     82.74 o 
   0   6  15      800.78      760.92     70.12 o 
   1   6  15      888.67      986.57     56.35 o 
   2   6  15       24.95       59.29     19.61 o 
   3   6  15     1809.49     1818.95     72.48 o 
   4   6  15     1162.40     1079.64     56.63 o 
   5   6  15      169.46      188.86     27.90 o 
   6   6  15       96.47      117.28     28.56 o 
   7   6  15     1175.91     1206.60     87.92 o 
   8   6  15      761.44      705.92     67.20 o 
   1   7  15     1156.37     1209.88     71.15 o 
   2   7  15      642.49      579.95     48.16 o 
   3   7  15      500.61      461.40     64.30 o 
   4   7  15        2.07       -5.52     20.56 o 
   5   7  15     1086.59     1038.28     90.18 o 
   0   0  16    20699.93    19768.18    952.05 o 
   1   0  16     3750.49     3462.68    142.97 o 
   2   0  16     1936.35     1896.68    103.16 o 
   3   0  16     1811.08     1763.49     63.51 o 
   4   0  16    20735.71    20213.02    573.89 o 
   5   0  16     3562.67     3498.99    126.24 o 
   6   0  16     4473.76     4390.61    159.30 o 
   7   0  16     2654.44     2905.84    121.79 o 
   8   0  16     8857.03     9346.19    332.64 o 
   9   0  16       96.92      122.97     26.05 o 
  10   0  16     2055.47     2078.03    100.50 o 
  11   0  16      669.03      671.16     62.50 o 
  12   0  16      787.89      881.19    101.49 o 
   1   1  16      260.59      290.68     24.99 o 
   2   1  16    15002.80    14758.98    316.49 o 
   3   1  16        3.82       34.80     11.88 o 
   4   1  16      203.91      340.13     40.33 o 
   5   1  16       76.40      116.44     16.54 o 
   6   1  16     4007.39     4046.34    103.28 o 
   7   1  16      596.26      639.96     32.46 o 
   8   1  16     2648.44     2560.03     75.54 o 
   9   1  16       74.06      107.66     17.64 o 
  10   1  16     1374.13     1440.97     62.78 o 
  11   1  16      481.73      513.78     43.36 o 
  12   1  16     1742.69     1745.65    110.46 o 
   0   2  16     9877.62     9382.88    266.58 o 
   1   2  16     1474.38     1457.39     50.03 o 
   2   2  16      942.50      976.26     39.81 o 
   3   2  16     1148.18     1167.92     46.38 o 
   4   2  16    10073.84    10078.70    232.65 o 
   5   2  16      743.46      758.62     33.34 o 
   6   2  16     2260.26     2221.51     65.77 o 
   7   2  16      519.58      540.31     29.72 o 
   8   2  16     4642.59     4775.73    137.18 o 
   9   2  16      473.42      444.74     30.80 o 
  10   2  16     1180.64     1095.09     58.21 o 
  11   2  16      590.51      669.79     49.26 o 
  12   2  16      384.36      390.79     45.31 o 
   1   3  16       38.32       71.68     13.03 o 
   2   3  16    11997.42    11793.59    279.94 o 
   3   3  16      788.68      799.27     35.80 o 
   4   3  16      489.69      471.76     25.38 o 
   5   3  16      328.15      308.61     21.02 o 
   6   3  16     3909.01     3803.33     97.99 o 
   7   3  16      236.23      240.28     20.27 o 
   8   3  16     2090.67     1992.38     76.77 o 
   9   3  16      138.08      188.39     27.85 o 
  10   3  16     1233.51     1279.88     72.46 o 
  11   3  16       62.85       79.43     22.24 o 
   0   4  16     3906.40     3956.48    153.46 o 
   1   4  16      308.08      293.63     21.23 o 
   2   4  16      259.88      260.86     21.49 o 
   3   4  16      468.74      433.43     27.43 o 
   4   4  16     3849.72     3839.06     99.65 o 
   5   4  16      102.72      165.55     25.05 o 
   6   4  16      787.68      860.03     40.52 o 
   7   4  16      147.12      189.34     25.75 o 
   8   4  16     1642.51     1644.49     83.80 o 
   9   4  16      357.26      328.91     38.57 o 
  10   4  16      536.94      533.23     48.28 o 
   1   5  16       13.13       19.88     13.08 o 
   2   5  16     2375.93     2437.38     85.65 o 
   3   5  16       70.78       96.96     17.85 o 
   4   5  16      111.29      164.20     22.40 o 
   5   5  16        2.65      -10.56     12.96 o 
   6   5  16      765.57      764.66     43.31 o 
   7   5  16       46.06       56.86     20.89 o 
   8   5  16      496.21      540.02     53.60 o 
   9   5  16        0.49        7.61     19.71 o 
   0   6  16     1140.29     1135.11     85.79 o 
   1   6  16       35.41       71.16     21.45 o 
   2   6  16       94.17      118.99     21.96 o 
   3   6  16       17.16       48.01     17.16 o 
   4   6  16     1078.05     1015.29     56.15 o 
   5   6  16       69.42       66.15     20.22 o 
   6   6  16      266.39      281.26     41.11 o 
   7   6  16       70.94       48.98     26.92 o 
   1   7  16        0.51      -12.89     19.69 o 
   2   7  16      229.31      220.93     32.38 o 
   3   7  16        7.57       -0.51     18.00 o 
   1   1  17       62.41       80.76     17.16 o 
   2   1  17      465.40      675.92     47.08 o 
   3   1  17      648.11      613.87     30.89 o 
   4   1  17       38.35       57.43     13.21 o 
   5   1  17      281.67      302.08     20.83 o 
   6   1  17       14.80       14.45     13.47 o 
   7   1  17        4.14       -3.03      9.74 o 
   8   1  17       21.88       21.95     12.86 o 
   9   1  17      157.26      181.07     20.91 o 
  10   1  17       10.51       25.04     15.33 o 
  11   1  17       22.85       14.79     15.87 o 
  12   1  17       50.23       65.39     30.21 o 
   0   2  17     1788.91     1712.32     98.02 o 
   1   2  17      342.35      322.44     27.87 o 
   2   2  17        6.28       -1.16     10.24 o 
   3   2  17     1699.37     1629.28     57.41 o 
   4   2  17      634.72      592.46     36.24 o 
   5   2  17        5.77       17.38     10.41 o 
   6   2  17        0.19        0.77      8.52 o 
   7   2  17      527.20      564.36     30.65 o 
   8   2  17      187.88      158.51     20.51 o 
   9   2  17      186.17      169.75     21.91 o 
  10   2  17       23.66       25.38     17.71 o 
  11   2  17      452.27      501.54     41.28 o 
   1   3  17     1392.49     1402.51     45.84 o 
   2   3  17        1.36       33.15     19.40 o 
   3   3  17     1179.84     1138.82     51.83 o 
   4   3  17        0.04      -11.75     11.75 o 
   5   3  17     1210.64     1164.02     47.20 o 
   6   3  17      126.29      148.23     19.18 o 
   7   3  17       46.65       81.34     15.20 o 
   8   3  17       16.30       38.79     16.63 o 
   9   3  17      694.92      712.10     49.91 o 
  10   3  17       38.94       55.85     22.42 o 
  11   3  17        3.26       -0.50     16.96 o 
   0   4  17      202.99      244.48     30.53 o 
   1   4  17     1046.91     1020.34     46.14 o 
   2   4  17       38.25       34.75     13.52 o 
   3   4  17     1880.47     1840.74     69.47 o 
   4   4  17      103.42      122.94     20.56 o 
   5   4  17      512.99      550.39     35.74 o 
   6   4  17       56.83       54.48     18.28 o 
   7   4  17     2043.55     2038.83     94.77 o 
   8   4  17       66.46       43.85     22.16 o 
   9   4  17       10.89        1.36     16.12 o 
  10   4  17        0.90        8.12     19.56 o 
   1   5  17     2095.75     2129.38     72.92 o 
   2   5  17      128.06      116.79     20.20 o 
   3   5  17      545.73      636.09     40.48 o 
   4   5  17        4.78        9.75     12.83 o 
   5   5  17     1432.86     1477.21     72.34 o 
   6   5  17      155.16      138.82     25.95 o 
   7   5  17      117.92      138.06     31.51 o 
   8   5  17       23.75       25.89     20.16 o 
   0   6  17      139.01      109.10     36.08 o 
   1   6  17     1056.14      977.67     54.88 o 
   2   6  17       17.25       27.87     16.12 o 
   3   6  17     1559.83     1639.38     76.55 o 
   4   6  17      149.70      181.39     33.98 o 
   5   6  17      349.45      338.53     36.46 o 
   6   6  17        5.92       -5.97     19.37 o 
   1   7  17      851.38      858.58     75.18 o 
   0   0  18    11347.51    11792.28    643.63 o 
   1   0  18       38.03       45.21     22.93 o 
   2   0  18       22.42       20.06     19.20 o 
   3   0  18        1.37       41.91     27.06 o 
   4   0  18     9152.17     9309.43    357.56 o 
   5   0  18       37.61       46.71     21.79 o 
   6   0  18     1513.17     1405.09     79.82 o 
   7   0  18      191.78      239.55     33.05 o 
   8   0  18     3289.55     3557.50    150.45 o 
   9   0  18      577.44      606.74     51.94 o 
  10   0  18     2196.05     2270.04    131.97 o 
  11   0  18       11.18       44.91     30.47 o 
   1   1  18      145.74      194.14     25.94 o 
   2   1  18    10860.06    10812.05    297.01 o 
   3   1  18       88.66      107.82     20.13 o 
   4   1  18     1363.32     1373.59     57.59 o 
   5   1  18       33.40       28.66     14.00 o 
   6   1  18     6416.13     6471.17    175.05 o 
   7   1  18      264.28      275.94     23.81 o 
   8   1  18      752.01      774.61     38.58 o 
   9   1  18       23.90       45.67     14.64 o 
  10   1  18     1785.08     1840.21     80.36 o 
  11   1  18      262.17      276.56     44.77 o 
   0   2  18    16099.88    15052.63    559.73 o 
   1   2  18       12.79       45.00     16.59 o 
   2   2  18       64.73       92.10     22.43 o 
   3   2  18      328.36      323.93     25.33 o 
   4   2  18     9388.39     9187.36    233.37 o 
   5   2  18      140.09      170.76     22.42 o 
   6   2  18     1247.38     1242.15     51.30 o 
   7   2  18      101.41       89.17     17.81 o 
   8   2  18     3124.59     3134.68     97.38 o 
   9   2  18      160.08      193.50     26.18 o 
  10   2  18     2027.97     2047.59    108.59 o 
  11   2  18       20.74       32.59     48.29 o 
   1   3  18       40.50       41.34     14.85 o 
   2   3  18     2540.58     2586.45     80.62 o 
   3   3  18        0.55       37.69     17.81 o 
   4   3  18      583.41      603.64     34.15 o 
   5   3  18       20.31       56.54     17.28 o 
   6   3  18     3267.09     3255.95    103.21 o 
   7   3  18      215.13      222.64     24.94 o 
   8   3  18      506.26      498.97     40.08 o 
   9   3  18        4.53        3.63     17.13 o 
  10   3  18      548.45      535.27     50.09 o 
   0   4  18     8046.39     7524.51    310.25 o 
   1   4  18       12.56       26.19     13.01 o 
   2   4  18       32.23       53.60     15.21 o 
   3   4  18      157.51      195.97     23.76 o 
   4   4  18     3377.52     3184.28    103.42 o 
   5   4  18       48.74       27.62     16.35 o 
   6   4  18      338.68      349.36     32.45 o 
   7   4  18       47.64       87.37     22.88 o 
   8   4  18     1134.80     1221.92     80.77 o 
   9   4  18       50.27       53.97     26.95 o 
   1   5  18       47.47       88.59     19.03 o 
   2   5  18     1067.94     1042.17     54.03 o 
   3   5  18        4.03       21.09     16.71 o 
   4   5  18      299.71      323.09     32.66 o 
   5   5  18       50.33       37.87     18.43 o 
   6   5  18     1207.54     1249.66     74.25 o 
   7   5  18       47.36       44.75     26.43 o 
   0   6  18      945.40      938.85     91.26 o 
   1   6  18       27.09       76.34     25.23 o 
   2   6  18        0.53      -11.62     17.05 o 
   3   6  18       18.07       27.92     18.90 o 
   4   6  18      504.93      542.46     51.52 o 
   5   6  18        6.08        5.87     22.08 o 
   1   1  19      559.50      535.49     36.63 o 
   2   1  19      167.84      250.65     28.16 o 
   3   1  19       81.08       78.70     20.17 o 
   4   1  19        0.19       22.96     15.68 o 
   5   1  19      224.35      285.47     28.75 o 
   6   1  19        1.36        3.96     15.64 o 
   7   1  19       48.22       76.86     20.30 o 
   8   1  19       27.66       47.73     17.45 o 
   9   1  19      108.26      139.72     25.42 o 
  10   1  19       37.83       27.88     19.28 o 
   0   2  19      646.28      681.65     66.05 o 
   1   2  19      376.64      408.72     32.50 o 
   2   2  19       35.77       53.33     16.92 o 
   3   2  19      405.46      411.50     31.70 o 
   4   2  19       32.67       98.74     30.40 o 
   5   2  19      177.12      226.94     26.52 o 
   6   2  19        4.87        6.98     10.90 o 
   7   2  19      578.87      604.26     36.48 o 
   8   2  19        0.42       -8.47     14.85 o 
   9   2  19        0.81       49.37     21.52 o 
  10   2  19       66.56       67.29     29.58 o 
   1   3  19      530.39      499.78     36.66 o 
   2   3  19        1.41      -15.78     15.78 o 
   3   3  19      296.86      350.20     30.43 o 
   4   3  19       57.21       49.95     16.94 o 
   5   3  19      736.23      709.90     40.24 o 
   6   3  19       21.83        5.99     12.25 o 
   7   3  19      154.46      188.37     27.89 o 
   8   3  19      102.19       67.42     25.13 o 
   9   3  19      368.92      422.43     49.74 o 
   0   4  19        4.85       33.98     38.35 o 
   1   4  19     1855.43     1803.39     73.66 o 
   2   4  19        4.54       -9.37     13.28 o 
   3   4  19     2046.04     1955.21     79.91 o 
   4   4  19        0.64      -17.13     17.13 o 
   5   4  19      328.57      350.44     35.26 o 
   6   4  19       40.73       30.06     17.50 o 
   7   4  19     1132.83     1137.07     71.13 o 
   8   4  19        9.78        0.78     17.69 o 
   1   5  19      566.69      554.50     43.60 o 
   2   5  19      167.66      202.38     29.32 o 
   3   5  19      323.14      352.82     37.58 o 
   4   5  19       74.57       78.03     24.07 o 
   5   5  19     1221.58     1130.15     75.02 o 
   6   5  19       10.04       51.70     46.67 o 
   0   6  19       15.19      -13.24     31.79 o 
   1   6  19     1049.41      971.04     74.89 o 
   2   6  19        3.76       53.05     23.47 o 
   3   6  19      827.80      834.93     80.20 o 
   0   0  20     8604.44     8899.84    537.61 o 
   1   0  20     1801.49     1710.47    107.74 o 
   2   0  20      382.09      397.66     46.16 o 
   3   0  20     1830.11     1759.79    106.70 o 
   4   0  20     5881.76     5778.49    255.91 o 
   5   0  20       53.55      337.10    138.30 o 
   6   0  20      538.81      521.06     55.51 o 
   7   0  20     1026.93      972.41     75.11 o 
   8   0  20     3352.49     3589.62    197.09 o 
   9   0  20      257.06      264.61     41.58 o 
  10   0  20      468.89      491.89     63.68 o 
   1   1  20      287.65      327.30     31.52 o 
   2   1  20     5969.81     5905.89    183.16 o 
   3   1  20        2.91        7.96     13.77 o 
   4   1  20       74.10      114.67     21.13 o 
   5   1  20      964.16      993.75     54.35 o 
   6   1  20     3146.15     3335.18    121.51 o 
   7   1  20       43.65       63.15     18.47 o 
   8   1  20      838.60      869.48     53.34 o 
   9   1  20      290.06      286.99     35.44 o 
  10   1  20     1026.44     1089.01     91.26 o 
   0   2  20     4264.07     4236.70    196.31 o 
   1   2  20      376.52      385.59     31.64 o 
   2   2  20      151.20      165.47     25.51 o 
   3   2  20      549.29      580.82     40.65 o 
   4   2  20     4239.31     4260.73    143.34 o 
   5   2  20        6.46       27.69     16.74 o 
   6   2  20      441.55      439.10     35.42 o 
   7   2  20      663.16      622.93     45.93 o 
   8   2  20     2146.61     2264.06    103.35 o 
   9   2  20      216.41      241.87     35.40 o 
   1   3  20      854.32      844.54     51.70 o 
   2   3  20     4621.20     4435.51    150.02 o 
   3   3  20      100.16      130.61     22.20 o 
   4   3  20      118.51      156.64     24.01 o 
   5   3  20      653.29      609.57     42.57 o 
   6   3  20     1668.54     1625.22     73.01 o 
   7   3  20       13.79       11.70     17.28 o 
   8   3  20      371.25      432.28     44.62 o 
   9   3  20      292.71      250.68     43.16 o 
   0   4  20      776.40      823.10     71.85 o 
   1   4  20      115.36      141.13     24.18 o 
   2   4  20       27.00       44.85     16.55 o 
   3   4  20      518.89      432.92     35.62 o 
   4   4  20     1341.11     1239.08     66.26 o 
   5   4  20        4.24       14.47     16.62 o 
   6   4  20      176.76      173.18     31.13 o 
   7   4  20      411.32      420.68     52.48 o 
   1   5  20       57.53       83.59     23.72 o 
   2   5  20     1627.34     1498.20     79.52 o 
   3   5  20      100.77      127.49     27.93 o 
   4   5  20       34.18       31.70     18.58 o 
   5   5  20      103.69      127.22     29.63 o 
   0   6  20      103.91       71.98     36.34 o 
   1   6  20       44.56       45.49     23.00 o 
   1   1  21        0.36        4.48     13.38 o 
   2   1  21        2.19       60.74     20.12 o 
   3   1  21        2.29       48.45     19.83 o 
   4   1  21       48.09       71.95     19.85 o 
   5   1  21       10.11       -4.43     13.60 o 
   6   1  21        2.19       -7.02     16.63 o 
   7   1  21        3.04       -8.83     13.65 o 
   8   1  21        0.36        5.21     19.11 o 
   9   1  21       12.83       11.55     22.22 o 
   0   2  21      229.99      203.56     40.75 o 
   1   2  21      483.70      499.41     37.66 o 
   2   2  21       12.02        6.29     14.59 o 
   3   2  21      554.75      558.20     41.21 o 
   4   2  21      166.49      198.14     27.56 o 
   5   2  21      237.37      261.22     29.44 o 
   6   2  21       54.58       50.92     18.88 o 
   7   2  21      444.08      443.10     36.99 o 
   8   2  21        0.17      -10.98     19.11 o 
   9   2  21       29.95       21.37     28.88 o 
   1   3  21      576.45      567.17     40.92 o 
   2   3  21      137.89      136.59     23.76 o 
   3   3  21      188.81      220.30     27.06 o 
   4   3  21      136.54      155.56     24.40 o 
   5   3  21      273.87      233.52     29.15 o 
   6   3  21      144.88      154.86     28.95 o 
   7   3  21       44.76       91.31     30.88 o 
   8   3  21       78.15       68.86     30.65 o 
   0   4  21      464.17      508.28     55.82 o 
   1   4  21      284.15      297.98     30.46 o 
   2   4  21        9.27        9.05     14.26 o 
   3   4  21      626.34      613.18     47.21 o 
   4   4  21      159.54      160.07     29.50 o 
   5   4  21      316.38      333.66     37.33 o 
   6   4  21       80.58       49.24     23.66 o 
   1   5  21      566.99      536.06     52.80 o 
   2   5  21       97.51      110.83     27.02 o 
   3   5  21      446.94      459.21     46.45 o 
   4   5  21       65.50       97.86     27.85 o 
   0   0  22     3852.34     4017.27    296.90 o 
   1   0  22      628.55      752.78     75.58 o 
   2   0  22        6.91      -22.79     22.79 o 
   3   0  22     1565.74     1612.44    104.03 o 
   4   0  22     2672.38     2728.75    154.94 o 
   5   0  22       44.01      138.08     44.75 o 
   6   0  22       70.32       65.02     37.58 o 
   7   0  22     1092.78     1022.11     88.48 o 
   8   0  22      963.87     1010.17     86.34 o 
   1   1  22     1420.57     1404.52     70.13 o 
   2   1  22     2048.93     2100.08     89.18 o 
   3   1  22      522.85      534.18     43.41 o 
   4   1  22      134.51      147.26     25.69 o 
   5   1  22     1777.70     1708.19     79.49 o 
   6   1  22     1885.33     1904.72     87.94 o 
   7   1  22        0.85       28.71     17.91 o 
   8   1  22       91.74      126.93     31.60 o 
   0   2  22     1942.62     1943.45    127.38 o 
   1   2  22      701.75      693.31     45.91 o 
   2   2  22        2.58       14.33     17.23 o 
   3   2  22     1536.78     1457.86     76.21 o 
   4   2  22     1294.08     1395.36     72.28 o 
   5   2  22       45.50       94.48     22.13 o 
   6   2  22       31.23       84.23     21.21 o 
   7   2  22      942.72      906.93     56.51 o 
   8   2  22      754.81      853.00     66.61 o 
   1   3  22      741.57      734.52     48.94 o 
   2   3  22     1399.48     1386.40     73.72 o 
   3   3  22      220.72      233.54     29.16 o 
   4   3  22       23.37       21.11     15.95 o 
   5   3  22      972.30      986.08     69.05 o 
   6   3  22      951.46      929.95     62.14 o 
   7   3  22        0.30       28.54     21.66 o 
   0   4  22      978.96      892.76     77.26 o 
   1   4  22      251.84      252.37     30.15 o 
   2   4  22        7.25       13.69     19.46 o 
   3   4  22      439.62      439.36     50.51 o 
   4   4  22      775.83      808.36     56.55 o 
   5   4  22       55.92       68.35     26.05 o 
   1   5  22      543.86      492.47     52.77 o 
   1   1  23       30.42       18.51     16.59 o 
   2   1  23      123.97      156.76     28.66 o 
   3   1  23        6.80        5.73     15.31 o 
   4   1  23        0.05       40.25     18.14 o 
   5   1  23       81.58       86.06     24.10 o 
   6   1  23        9.49       39.23     18.83 o 
   7   1  23       18.93       31.33     17.89 o 
   0   2  23      126.88      141.70     35.75 o 
   1   2  23      141.76      174.85     26.70 o 
   2   2  23       47.21       87.92     22.75 o 
   3   2  23       38.65       30.57     18.99 o 
   4   2  23      249.73      308.14     33.94 o 
   5   2  23       48.21       68.77     22.39 o 
   6   2  23       89.48       97.20     22.54 o 
   7   2  23        5.05        2.38     16.99 o 
   1   3  23      131.62      145.32     26.14 o 
   2   3  23      165.38      223.97     32.63 o 
   3   3  23      139.79      196.32     28.44 o 
   4   3  23        2.55        7.14     16.65 o 
   5   3  23      416.32      473.03     48.99 o 
   0   4  23      603.03      566.67     70.61 o 
   1   4  23      201.79      198.86     32.28 o 
   2   4  23       51.16       47.30     21.26 o 
   3   4  23      123.59      167.93     31.35 o 
   0   0  24      648.80      734.81    103.01 o 
   1   0  24      780.73      748.10    102.99 o 
   2   0  24        4.60       -2.22     20.07 o 
   3   0  24     2171.68     2364.04    154.68 o 
   4   0  24      708.38      783.46     83.95 o 
   5   0  24      151.68      197.88     44.78 o 
   6   0  24        4.70        1.78     34.76 o 
   1   1  24     1206.59     1145.89     72.14 o 
   2   1  24      419.72      447.30     39.81 o 
   3   1  24      516.10      569.21     48.31 o 
   4   1  24        0.40       14.26     17.11 o 
   5   1  24      931.73      914.07     60.12 o 
   6   1  24      301.42      407.66     55.46 o 
   0   2  24      638.05      624.13     67.72 o 
   1   2  24      872.65      877.36     59.66 o 
   2   2  24        0.92        7.36     15.72 o 
   3   2  24     1666.31     1691.05     84.47 o 
   4   2  24      702.17      770.46     54.23 o 
   5   2  24      210.89      267.03     33.71 o 
   1   3  24      619.38      688.48     54.59 o 
   2   3  24      178.14      237.79     32.35 o 
   3   3  24      167.73      247.97     33.18 o 
   4   3  24       12.26       19.55     19.01 o 
   1   1  25       17.54       35.49     21.56 o 
   2   1  25       77.84      102.52     26.71 o 
   3   1  25       43.25       32.53     19.37 o 
   4   1  25        1.29       10.62     16.75 o 
   0   2  25      134.97      114.38     37.93 o 
   1   2  25        3.67       13.30     17.45 o 
   2   2  25       15.47       57.59     24.88 o 
   3   2  25       11.70       20.57     18.62 o 
   0   0  26       53.16       37.10     54.81 o 
   1   0  26      957.11     1130.63    105.79 o 
   2   0  26        4.85       51.27     39.95 o 
   1   1  26      876.92      956.46     69.61 o 
   2   1  26      191.63      254.92     35.57 o 
                                                 
